# Supplementary material for: Multi-omic analysis of stroke recurrence in African Americans from the Vitamin Intervention for Stroke Prevention (VISP) clinical trial
Source: PLoS One. 2021 Mar 4;16(3):e0247257. doi: 10.1371/journal.pone.0247257 (PMC7932724; doi:10.1371/journal.pone.0247257)
Supplement: S1 Appendix — (XLSX) [file pone.0247257.s001.xlsx]

## Sheet: Sheet1
BIOCHEMICAL	SUPER PATHWAY	SUB PATHWAY	COMP ID	PLATFORM	CHEMICAL ID	Retention Time Index (RI)	MASS	PUBCHEM	CAS	KEGG
(12 or 13)-methylmyristate (a15:0 or i15:0)	Lipid	Fatty Acid, Branched	38293	LC/MS Neg	100002344	5499	241.217	151014	2485-71-4
(14 or 15)-methylpalmitate (a17:0 or i17:0)	Lipid	Fatty Acid, Branched	38768	LC/MS Neg	100002945	5695	269.249	17903417
(16 or 17)-methylstearate (a19:0 or i19:0)	Lipid	Fatty Acid, Branched	38296	LC/MS Neg	100002356	5993	297.28	3083779	2724-59-6
(2 or 3)-decenoate (10:1n7 or n8)	Lipid	Medium Chain Fatty Acid	63436	LC/MS Neg	100021502	4990	169.123
(2,4 or 2,5)-dimethylphenol sulfate	Xenobiotics	Food Component/Plant	62533	LC/MS Neg	100020519	3474	201.023
(N(1) + N(8))-acetylspermidine	Amino Acid	Polyamine Metabolism	57814	LC/MS Pos Early	100016038	3080	188.176
(R)-3-hydroxybutyrylcarnitine	Lipid	Fatty Acid Metabolism (Acyl Carnitine, Hydroxy)	43264	LC/MS Pos Early	100003926	2400	248.149	53481617
(S)-3-hydroxybutyrylcarnitine	Lipid	Fatty Acid Metabolism (Acyl Carnitine, Hydroxy)	52984	LC/MS Pos Early	100009271	2340	248.149
1-(1-enyl-oleoyl)-GPE (P-18:1)*	Lipid	Lysoplasmalogen	44621	LC/MS Pos Late	100005372	1566	464.314
1-(1-enyl-palmitoyl)-2-arachidonoyl-GPC (P-16:0/20:4)*	Lipid	Plasmalogen	52689	LC/MS Pos Late	100009014	2154	766.575
1-(1-enyl-palmitoyl)-2-arachidonoyl-GPE (P-16:0/20:4)*	Lipid	Plasmalogen	52673	LC/MS Pos Late	100009002	2270	724.528
1-(1-enyl-palmitoyl)-2-linoleoyl-GPC (P-16:0/18:2)*	Lipid	Plasmalogen	52682	LC/MS Pos Late	100009009	2226	742.575
1-(1-enyl-palmitoyl)-2-linoleoyl-GPE (P-16:0/18:2)*	Lipid	Plasmalogen	52677	LC/MS Pos Late	100009069	2351	700.528
1-(1-enyl-palmitoyl)-2-oleoyl-GPC (P-16:0/18:1)*	Lipid	Plasmalogen	52478	LC/MS Pos Late	100009007	2443	744.59
1-(1-enyl-palmitoyl)-2-oleoyl-GPE (P-16:0/18:1)*	Lipid	Plasmalogen	52477	LC/MS Pos Late	100009005	2600	702.543
1-(1-enyl-palmitoyl)-2-palmitoleoyl-GPC (P-16:0/16:1)*	Lipid	Plasmalogen	52713	LC/MS Pos Late	100009160	2218	716.559
1-(1-enyl-palmitoyl)-2-palmitoyl-GPC (P-16:0/16:0)*	Lipid	Plasmalogen	52716	LC/MS Pos Late	100009162	2454	718.575	11146967
1-(1-enyl-palmitoyl)-GPC (P-16:0)*	Lipid	Lysoplasmalogen	52474	LC/MS Pos Late	100002875	1547	480.345	10917802
1-(1-enyl-palmitoyl)-GPE (P-16:0)*	Lipid	Lysoplasmalogen	39270	LC/MS Neg	100003000	6285	436.283
1-(1-enyl-stearoyl)-2-arachidonoyl-GPE (P-18:0/20:4)*	Lipid	Plasmalogen	52475	LC/MS Pos Late	100008999	2511	752.559	9547058
1-(1-enyl-stearoyl)-2-linoleoyl-GPE (P-18:0/18:2)*	Lipid	Plasmalogen	52748	LC/MS Pos Late	100009225	2633	728.559
1-(1-enyl-stearoyl)-2-oleoyl-GPE (P-18:0/18:1)	Lipid	Plasmalogen	52614	LC/MS Pos Late	100008919	2950	730.575		144371-68-6
1-(1-enyl-stearoyl)-GPE (P-18:0)*	Lipid	Lysoplasmalogen	39271	LC/MS Neg	100003001	6500	464.315
1,2,3-benzenetriol sulfate (2)	Xenobiotics	Chemical	48762	LC/MS Neg	100006374	1709	204.981
1,2-dilinoleoyl-GPC (18:2/18:2)	Lipid	Phosphatidylcholine (PC)	52603	LC/MS Pos Late	100008903	2006	782.569	5288075	998-06-1
1,2-dilinoleoyl-GPE (18:2/18:2)*	Lipid	Phosphatidylethanolamine (PE)	53174	LC/MS Pos Late	100009217	2083	740.522	9546812
1,2-dipalmitoyl-GPC (16:0/16:0)	Lipid	Phosphatidylcholine (PC)	19130	LC/MS Pos Late	100000657	2365	734.569	452110	63-89-8
1,3,7-trimethylurate	Xenobiotics	Xanthine Metabolism	34404	LC/MS Neg	100001397	1985	209.068	79437	5415-44-1	C16361
1,3-dimethylurate	Xenobiotics	Xanthine Metabolism	32391	LC/MS Neg	100001106	1671.4	195.052	70346	944-73-0
1,5-anhydroglucitol (1,5-AG)	Carbohydrate	Glycolysis, Gluconeogenesis, and Pyruvate Metabolism	20675	LC/MS Neg	100000580	802	163.061	64960	154-58-5	C07326
1,6-anhydroglucose	Xenobiotics	Food Component/Plant	21049	LC/MS Neg	100000939	919.7	161.046	2724705	498-07-7
1,7-dimethylurate	Xenobiotics	Xanthine Metabolism	34400	LC/MS Neg	100001399	1578.6	195.052	91611	33868-03-0	C16356
10-heptadecenoate (17:1n7)	Lipid	Long Chain Monounsaturated Fatty Acid	33971	LC/MS Neg	100001278	5555	267.233	5312435	29743-97-3
10-hydroxywarfarin	Xenobiotics	Drug - Cardiovascular	62970	LC/MS Pos Early	100020811	3602	325.107
10-nonadecenoate (19:1n9)	Lipid	Long Chain Monounsaturated Fatty Acid	33972	LC/MS Neg	100001277	5780	295.264	5312513	73033-09-7
10-undecenoate (11:1n1)	Lipid	Medium Chain Fatty Acid	32497	LC/MS Neg	100001197	5085.8	183.139	14891	1333-28-4	C13910
11beta-hydroxyandrosterone glucuronide	Lipid	Androgenic Steroids	63251	LC/MS Neg	100020541	4209	481.244
12,13-DiHOME	Lipid	Fatty Acid, Dihydroxy	38395	LC/MS Neg	62	5137	313.238	10236635	263399-35-5	C14829
13-HODE + 9-HODE	Lipid	Fatty Acid, Monohydroxy	37752	LC/MS Neg	100002196	5275	295.228	43013
16a-hydroxy DHEA 3-sulfate	Lipid	Androgenic Steroids	38168	LC/MS Neg	100002126	4240	383.153
16-hydroxypalmitate	Lipid	Fatty Acid, Monohydroxy	39609	LC/MS Neg	100002953	5236.2	271.228	10466	506-13-8	C18218
1-arachidonoyl-GPC* (20:4)*	Lipid	Lysophospholipid	34061	LC/MS Neg	100001551	6074	618.341			C05208
1-arachidonoyl-GPE (20:4n6)*	Lipid	Lysophospholipid	35186	LC/MS Pos Late	100001571	1470	502.293	42607465
1-arachidonoyl-GPI* (20:4)*	Lipid	Lysophospholipid	34214	LC/MS Neg	100001654	5482	619.289
1-arachidonylglycerol (20:4)	Lipid	Monoacylglycerol	34397	LC/MS Neg	100001433	6250	303.233	5282281	35474-99-8	C13857
1-carboxyethylisoleucine	Amino Acid	Leucine, Isoleucine and Valine Metabolism	62558	LC/MS Neg	100020427	2628	202.108
1-carboxyethylleucine	Amino Acid	Leucine, Isoleucine and Valine Metabolism	62559	LC/MS Neg	100020425	2663	202.108
1-carboxyethylphenylalanine	Amino Acid	Phenylalanine Metabolism	62566	LC/MS Neg	100020419	2844	236.093
1-carboxyethyltyrosine	Amino Acid	Tyrosine Metabolism	62564	LC/MS Neg	100020421	1846	252.088
1-carboxyethylvaline	Amino Acid	Leucine, Isoleucine and Valine Metabolism	62562	LC/MS Neg	100020423	2008	188.093
1-dihomo-linolenylglycerol (20:3)	Lipid	Monoacylglycerol	48341	LC/MS Neg	100006121	6400	305.249
1H-indole-7-acetic acid	Xenobiotics	Bacterial/Fungal	57783	LC/MS Neg	100004601	2862	174.056		39689-63-9
1-lignoceroyl-GPC (24:0)	Lipid	Lysophospholipid	49617	LC/MS Pos Late	100002873	1907	608.465		325171-59-3
1-linolenoyl-GPC (18:3)*	Lipid	Lysophospholipid	45951	LC/MS Pos Late	100005350	1410	518.324
1-linoleoyl-2-arachidonoyl-GPC (18:2/20:4n6)*	Lipid	Phosphatidylcholine (PC)	52710	LC/MS Pos Late	100009131	1969	806.569
1-linoleoyl-2-linolenoyl-GPC (18:2/18:3)*	Lipid	Phosphatidylcholine (PC)	53176	LC/MS Pos Late	100009343	1939	780.554
1-linoleoylglycerol (18:2)	Lipid	Monoacylglycerol	27447	LC/MS Neg	100001040	6477	279.233	5283469	2277-28-3
1-linoleoyl-GPA (18:2)*	Lipid	Lysophospholipid	52690	LC/MS Neg	100009082	5483	433.236
1-linoleoyl-GPC (18:2)	Lipid	Lysophospholipid	34419	LC/MS Pos Late	100001395	1465	520.34	11988421		C04100
1-linoleoyl-GPE (18:2)*	Lipid	Lysophospholipid	36600	LC/MS Pos Late	100001570	1482	478.293	52925130
1-linoleoyl-GPG (18:2)*	Lipid	Lysophospholipid	54885	LC/MS Neg	100009227	5516	507.273
1-linoleoyl-GPI* (18:2)*	Lipid	Lysophospholipid	36594	LC/MS Neg	100001778	5494	595.289
1-methyl-4-imidazoleacetate	Amino Acid	Histidine Metabolism	32350	LC/MS Pos Early	100001208	2064	141.066	75810	2625-49-2	C05828
1-methyl-5-imidazoleacetate	Amino Acid	Histidine Metabolism	62946	LC/MS Pos Early	100002910	1989	141.066	6451814	4200-48-0
1-methylguanidine	Amino Acid	Guanidino and Acetamido Metabolism	48114	LC/MS Pos Early	100000715	2149	74.0713	10111	22661-87-6	C02294
1-methylhistidine	Amino Acid	Histidine Metabolism	30460	LC/MS Pos Early	100001051	2755	170.092	92105	332-80-9	C01152
1-methylnicotinamide	Cofactors and Vitamins	Nicotinate and Nicotinamide Metabolism	27665	LC/MS Pos Early	55	1940	137.071	10129985	1005-24-9	C02918
1-methylurate	Xenobiotics	Xanthine Metabolism	34395	LC/MS Neg	100001400	1099	181.037	69726	708-79-2	C16359
1-methylxanthine	Xenobiotics	Xanthine Metabolism	34389	LC/MS Neg	100001405	1568.8	165.042	80220	6136-37-4	C16358
1-myristoyl-2-arachidonoyl-GPC (14:0/20:4)*	Lipid	Phosphatidylcholine (PC)	53195	LC/MS Pos Late	100009139	1914	754.538
1-myristoyl-2-palmitoyl-GPC (14:0/16:0)	Lipid	Phosphatidylcholine (PC)	19258	LC/MS Pos Late	100000672	2147	706.538	129657	69525-80-0
1-oleoyl-2-arachidonoyl-GPE (18:1/20:4)*	Lipid	Phosphatidylethanolamine (PE)	55041	LC/MS Pos Late	100009219	2200	766.538
1-oleoyl-2-docosahexaenoyl-GPC (18:1/22:6)*	Lipid	Phosphatidylcholine (PC)	52697	LC/MS Pos Late	100009130	2011	832.585
1-oleoyl-2-linoleoyl-GPE (18:1/18:2)*	Lipid	Phosphatidylethanolamine (PE)	52687	LC/MS Pos Late	100009078	2270	742.538	9546753
1-oleoylglycerol (18:1)	Lipid	Monoacylglycerol	21184	LC/MS Neg	100000924	6650	281.249	5283468	111-03-5
1-oleoyl-GPC (18:1)	Lipid	Lysophospholipid	48258	LC/MS Neg	100001272	6250	596.357	16081932	19420-56-5
1-oleoyl-GPE (18:1)	Lipid	Lysophospholipid	35628	LC/MS Pos Late	100001569	1554	480.308	9547071	89576-29-4
1-oleoyl-GPI (18:1)	Lipid	Lysophospholipid	36602	LC/MS Neg	100001777	5599	597.305
1-palmitoleoyl-2-linolenoyl-GPC (16:1/18:3)*	Lipid	Phosphatidylcholine (PC)	53180	LC/MS Pos Late	100009345	1850	754.538
1-palmitoleoylglycerol (16:1)*	Lipid	Monoacylglycerol	52431	LC/MS Neg	100008952	6094	253.217
1-palmitoleoyl-GPC* (16:1)*	Lipid	Lysophospholipid	33230	LC/MS Pos Late	100001511	1450	494.324	24779461
1-palmitoyl-2-arachidonoyl-GPC (16:0/20:4n6)	Lipid	Phosphatidylcholine (PC)	52462	LC/MS Pos Late	100008914	2091	782.569	10747814	35418-58-7
1-palmitoyl-2-arachidonoyl-GPE (16:0/20:4)*	Lipid	Phosphatidylethanolamine (PE)	52464	LC/MS Pos Late	100008990	2198	740.522	9546800
1-palmitoyl-2-arachidonoyl-GPI (16:0/20:4)*	Lipid	Phosphatidylinositol (PI)	52467	LC/MS Polar	100008993	892	857.519
1-palmitoyl-2-dihomo-linolenoyl-GPC (16:0/20:3n3 or 6)*	Lipid	Phosphatidylcholine (PC)	52454	LC/MS Pos Late	100008985	2199	784.585
1-palmitoyl-2-docosahexaenoyl-GPC (16:0/22:6)	Lipid	Phosphatidylcholine (PC)	52610	LC/MS Pos Late	100008915	2023	806.569	6441886	59403-54-2
1-palmitoyl-2-docosahexaenoyl-GPE (16:0/22:6)*	Lipid	Phosphatidylethanolamine (PE)	52465	LC/MS Pos Late	100008991	2119	764.522	9546799
1-palmitoyl-2-linoleoyl-GPC (16:0/18:2)	Lipid	Phosphatidylcholine (PC)	42446	LC/MS Pos Late	1537	2160	758.569	5287971	40811-94-7
1-palmitoyl-2-linoleoyl-GPE (16:0/18:2)	Lipid	Phosphatidylethanolamine (PE)	42449	LC/MS Pos Late	100001870	2275	716.522	9546747
1-palmitoyl-2-linoleoyl-GPI (16:0/18:2)	Lipid	Phosphatidylinositol (PI)	52450	LC/MS Polar	1528	910	833.518
1-palmitoyl-2-oleoyl-GPC (16:0/18:1)	Lipid	Phosphatidylcholine (PC)	52461	LC/MS Pos Late	1539	2358	760.585	6436017	26853-31-6;26853-31-6
1-palmitoyl-2-oleoyl-GPE (16:0/18:1)	Lipid	Phosphatidylethanolamine (PE)	19263	LC/MS Pos Late	1526	2509	718.538	5283496	26662-94-2
1-palmitoyl-2-oleoyl-GPI (16:0/18:1)*	Lipid	Phosphatidylinositol (PI)	52669	LC/MS Polar	100009066	893	835.534
1-palmitoyl-2-palmitoleoyl-GPC (16:0/16:1)*	Lipid	Phosphatidylcholine (PC)	52470	LC/MS Pos Late	100008984	2160	732.554
1-palmitoyl-2-stearoyl-GPC (16:0/18:0)	Lipid	Phosphatidylcholine (PC)	52616	LC/MS Pos Late	100008921	2653	762.601		59403-51-9
1-palmitoyl-GPC (16:0)	Lipid	Lysophospholipid	33955	LC/MS Pos Late	100001263	1525	496.34	86554	17364-16-8
1-palmitoyl-GPE (16:0)	Lipid	Lysophospholipid	35631	LC/MS Neg	100001567	6057.2	452.278	9547069	53862-35-4
1-palmitoyl-GPG (16:0)*	Lipid	Lysophospholipid	45970	LC/MS Neg	100005717	5570	483.273	3300276
1-palmitoyl-GPI* (16:0)	Lipid	Lysophospholipid	35305	LC/MS Neg	100001655	5564	571.289
1-ribosyl-imidazoleacetate*	Amino Acid	Histidine Metabolism	61868	LC/MS Pos Early	100001668	2006	259.092	5117448	29605-99-0	C05131
1-stearoyl-2-arachidonoyl-GPC (18:0/20:4)	Lipid	Phosphatidylcholine (PC)	42450	LC/MS Pos Late	100001869	2300	810.601	16219824	35418-59-8
1-stearoyl-2-arachidonoyl-GPE (18:0/20:4)	Lipid	Phosphatidylethanolamine (PE)	52447	LC/MS Pos Late	100008977	2424	768.554	5289133
1-stearoyl-2-arachidonoyl-GPI (18:0/20:4)	Lipid	Phosphatidylinositol (PI)	52449	LC/MS Pos Late	100000616	3000	904.591		383907-33-3
1-stearoyl-2-docosahexaenoyl-GPC (18:0/22:6)	Lipid	Phosphatidylcholine (PC)	52611	LC/MS Pos Late	100008916	2197	834.601		59403-52-0
1-stearoyl-2-docosahexaenoyl-GPE (18:0/22:6)*	Lipid	Phosphatidylethanolamine (PE)	52466	LC/MS Pos Late	100008992	2317	792.554	9546798
1-stearoyl-2-linoleoyl-GPC (18:0/18:2)*	Lipid	Phosphatidylcholine (PC)	52452	LC/MS Pos Late	100008980	2380	786.601
1-stearoyl-2-linoleoyl-GPE (18:0/18:2)*	Lipid	Phosphatidylethanolamine (PE)	52446	LC/MS Pos Late	100008976	2522	744.554	9546749
1-stearoyl-2-linoleoyl-GPI (18:0/18:2)	Lipid	Phosphatidylinositol (PI)	52468	LC/MS Pos Late	100008994	3185	880.591
1-stearoyl-2-oleoyl-GPC (18:0/18:1)	Lipid	Phosphatidylcholine (PC)	52438	LC/MS Pos Late	100008904	2644	788.616		56421-10-4
1-stearoyl-2-oleoyl-GPE (18:0/18:1)	Lipid	Phosphatidylethanolamine (PE)	42448	LC/MS Pos Late	100001856	2858	746.569
1-stearoyl-2-oleoyl-GPI (18:0/18:1)*	Lipid	Phosphatidylinositol (PI)	52726	LC/MS Pos Late	100009181	3711	882.607
1-stearoyl-2-oleoyl-GPS (18:0/18:1)	Lipid	Phosphatidylserine (PS)	19265	LC/MS Pos Late	100000639	3000	790.559	9547087
1-stearoyl-GPC (18:0)	Lipid	Lysophospholipid	33961	LC/MS Pos Late	100001271	1606	524.371	497299	19420-57-6
1-stearoyl-GPE (18:0)	Lipid	Lysophospholipid	42398	LC/MS Neg	100001461	6514	480.31	9547068	69747-55-3
1-stearoyl-GPI (18:0)	Lipid	Lysophospholipid	19324	LC/MS Neg	100000656	5794	599.32		796963-93-4
2,2'-Methylenebis(6-tert-butyl-p-cresol)	Xenobiotics	Chemical	62885	LC/MS Polar	100020373	703	339.233	8398	119-47-1
2,3-dihydroxy-5-methylthio-4-pentenoate (DMTPA)*	Amino Acid	Methionine, Cysteine, SAM and Taurine Metabolism	62805	LC/MS Neg	100020893	1156	177.023
2,3-dihydroxyisovalerate	Xenobiotics	Food Component/Plant	38276	LC/MS Polar	100002417	1050	133.051	677	1756-18-9	C04039
2,4-dihydroxybutyrate	Lipid	Fatty Acid, Dihydroxy	62951	LC/MS Polar	100002285	1793	119.035	192742	1518-62-3
2,6-dihydroxybenzoic acid	Xenobiotics	Drug - Topical Agents	63042	LC/MS Neg	100020837	2575	153.019	9338	303-07-1
21-hydroxypregnenolone disulfate	Lipid	Pregnenolone Steroids	46115	LC/MS Neg	100001999	3935	245.067	134595	1164-98-3
2-acetamidophenol sulfate	Xenobiotics	Drug - Analgesics, Anesthetics	48580	LC/MS Neg	100006190	2251	230.013	181671	40712-60-5
2-aminoadipate	Amino Acid	Lysine Metabolism	6146	LC/MS Polar	381	3500	160.062	469	542-32-5;1118-90-7	C00956
2-aminobutyrate	Amino Acid	Glutathione Metabolism	42374	LC/MS Pos Early	1128	2059	104.071	439691	1492-24-6	C02261
2-aminoheptanoate	Lipid	Fatty Acid, Amino	43761	LC/MS Pos Early	100004542	3160	146.118	227939	1115-90-8
2-aminooctanoate	Lipid	Fatty Acid, Amino	43343	LC/MS Pos Late	100004227	750	160.133	69522	644-90-6
2-aminophenol sulfate	Xenobiotics	Chemical	43266	LC/MS Neg	100004322	1677	188.002	181670
2'-deoxyuridine	Nucleotide	Pyrimidine Metabolism, Uracil containing	52602	LC/MS Neg	536	1586	227.067	13712	951-78-0	C00526
2-docosahexaenoyl-GPC* (22:6)*	Lipid	Lysophospholipid	46203	LC/MS Neg	100001565	5760	642.341
2-ethylphenylsulfate	Xenobiotics	Benzoate Metabolism	36847	LC/MS Neg	100001809	3416	201.023
2-hydroxy-3-methylvalerate	Amino Acid	Leucine, Isoleucine and Valine Metabolism	36746	LC/MS Neg	100001541	1800	131.071	164623	488-15-3
2-hydroxyacetaminophen sulfate*	Xenobiotics	Drug - Analgesics, Anesthetics	33173	LC/MS Neg	100001791	1674	246.008	86290013
2-hydroxyarachidate*	Lipid	Fatty Acid, Monohydroxy	61700	LC/MS Neg	100019892	5990	327.29	5225199
2-hydroxybehenate	Lipid	Fatty Acid, Monohydroxy	57663	LC/MS Neg	100015637	6384	355.322	193484
2-hydroxybutyrate/2-hydroxyisobutyrate	Amino Acid	Glutathione Metabolism	52281	LC/MS Polar	100008928	1258	103.04
2-hydroxydecanoate	Lipid	Fatty Acid, Monohydroxy	42489	LC/MS Neg	100004089	4840	187.134	21488	5393-81-7
2-hydroxyglutarate	Lipid	Fatty Acid, Dicarboxylate	37253	LC/MS Pos Early	100002070	958	131.034	43	40951-21-1	C02630
2-hydroxyhippurate (salicylurate)	Xenobiotics	Benzoate Metabolism	18281	LC/MS Neg	1869	2184	194.046	10253	487-54-7	C07588
2-hydroxylaurate	Lipid	Fatty Acid, Monohydroxy	52916	LC/MS Neg	100008934	5211	215.165	97783	2984-55-6
2-hydroxynervonate*	Lipid	Fatty Acid, Monohydroxy	61698	LC/MS Neg	100015638	6345	381.337	5312783
2-hydroxyoctanoate	Lipid	Fatty Acid, Monohydroxy	22036	LC/MS Neg	100000743	3736.8	159.103	94180	617-73-2
2-hydroxypalmitate	Lipid	Fatty Acid, Monohydroxy	35675	LC/MS Neg	100001579	5511.2	271.228	92836	764-67-0
2-hydroxyphenylacetate	Amino Acid	Phenylalanine Metabolism	1432	LC/MS Polar	235	858.6	151.04	11970	614-75-5	C05852
2-hydroxystearate	Lipid	Fatty Acid, Monohydroxy	17945	LC/MS Neg	1239	5695	299.259	69417	629-22-1	C03045
2-isopropylmalate	Xenobiotics	Food Component/Plant	15667	LC/MS Polar	100000409	2605	175.061	77	3237-44-3	C02504
2-keto-3-deoxy-gluconate	Xenobiotics	Food Component/Plant	48141	LC/MS Polar	100005946	1900	177.04	161227	17510-99-5	C00204
2-ketocaprylate	Amino Acid	Leucine, Isoleucine and Valine Metabolism	63120	LC/MS Neg	100020833	3951	157.087	67600	328-51-8
2-linoleoylglycerol (18:2)	Lipid	Monoacylglycerol	32506	LC/MS Neg	100000987	6250	279.233	5365676	3443-82-1
2-methoxyacetaminophen glucuronide*	Xenobiotics	Drug - Analgesics, Anesthetics	33161	LC/MS Neg	100001795	1633	356.099	14367271
2-methoxyacetaminophen sulfate*	Xenobiotics	Drug - Analgesics, Anesthetics	47031	LC/MS Neg	100001793	1949	260.023	86290014
2-methoxyresorcinol sulfate	Xenobiotics	Chemical	48445	LC/MS Neg	100006184	1863	218.997		1446269-78-8
2-methylbutyrylcarnitine (C5)	Amino Acid	Leucine, Isoleucine and Valine Metabolism	45095	LC/MS Pos Early	100001509	3050	246.17	6426901	31023-25-3
2-methylbutyrylglycine (C5)	Amino Acid	Leucine, Isoleucine and Valine Metabolism	31928	LC/MS Pos Early	100001155	2000	160.097	193872	52320-67-9
2-methylmalonylcarnitine (C4-DC)	Lipid	Fatty Acid Synthesis	35482	LC/MS Pos Early	100001596	2440	262.129	53481628	149181-64-6
2-myristoylglycerol (14:0)	Lipid	Monoacylglycerol	34383	LC/MS Neg	100001408	6230	227.202	137938	27214-38-6
2-naphthol sulfate	Xenobiotics	Chemical	62520	LC/MS Neg	100020515	3658	223.007	74428
2-oleoylglycerol (18:1)	Lipid	Monoacylglycerol	21232	LC/MS Neg	100000943	6500	281.249	5319879	3443-84-3
2'-O-methylcytidine	Nucleotide	Pyrimidine Metabolism, Cytidine containing	57554	LC/MS Pos Early	100010895	2411	258.108	150971	2140-72-9
2'-O-methyluridine	Nucleotide	Pyrimidine Metabolism, Uracil containing	57655	LC/MS Neg	100010896	1831	257.078	102212	2140-76-3
2-oxoarginine*	Amino Acid	Urea cycle; Arginine and Proline Metabolism	55072	LC/MS Pos Early	100002784	1760	174.087	558	3715-10-04	C03771
2-palmitoleoylglycerol (16:1)*	Lipid	Monoacylglycerol	52432	LC/MS Neg	100008953	6016	253.217
2-palmitoleoyl-GPC* (16:1)*	Lipid	Lysophospholipid	47118	LC/MS Neg	100001561	5720	568.326
2-palmitoyl-GPC* (16:0)*	Lipid	Lysophospholipid	35253	LC/MS Neg	100001562	6215	570.341	15061532
2-piperidinone	Xenobiotics	Food Component/Plant	43400	LC/MS Pos Early	100004295	1675	100.076	12665	675-20-7
2-pyrrolidinone	Amino Acid	Glutamate Metabolism	31675	LC/MS Pos Early	100001081	1262	86.06	12025	616-45-5
2R,3R-dihydroxybutyrate	Lipid	Fatty Acid, Dihydroxy	63109	LC/MS Polar	100002367	1543	119.035		759-06-8
2S,3R-dihydroxybutyrate	Lipid	Fatty Acid, Dihydroxy	62950	LC/MS Polar	100002284	1660	119.035	10964471	5057-93-2
2-stearoyl-GPE (18:0)*	Lipid	Lysophospholipid	41220	LC/MS Neg	100003901	6350	480.31
3-(3-amino-3-carboxypropyl)uridine*	Nucleotide	Pyrimidine Metabolism, Uracil containing	62924	LC/MS Neg	100001426	1369	344.11	171198	52745-94-5
3-(3-hydroxyphenyl)propionate	Xenobiotics	Benzoate Metabolism	35635	LC/MS Neg	100001624	1980	165.056	91	621-54-5	C11457
3-(3-hydroxyphenyl)propionate sulfate	Xenobiotics	Benzoate Metabolism	45415	LC/MS Neg	100005391	1294	245.013	187488	86321-32-6
3-(4-hydroxyphenyl)lactate (HPLA)	Amino Acid	Tyrosine Metabolism	32197	LC/MS Neg	240	1379	181.051	9378	6482-98-0	C03672
3-(cystein-S-yl)acetaminophen*	Xenobiotics	Drug - Analgesics, Anesthetics	34365	LC/MS Pos Early	100001797	2420	271.075	5233914
3-(methylthio)acetaminophen sulfate*	Xenobiotics	Drug - Analgesics, Anesthetics	62567	LC/MS Neg	100020827	2265	276.001
3-(N-acetyl-L-cystein-S-yl) acetaminophen	Xenobiotics	Drug - Analgesics, Anesthetics	45721	LC/MS Neg	2048	2094	311.071	83967	52372-86-8
3,4-dihydroxybutyrate	Lipid	Fatty Acid, Dihydroxy	62952	LC/MS Polar	100001730	2204	119.035		51267-44-8
3,4-methyleneheptanoate	Xenobiotics	Food Component/Plant	53026	LC/MS Neg	100006651	3807	141.092
3,4-methyleneheptanoylcarnitine	Lipid	Fatty Acid Metabolism (Acyl Carnitine, Monounsaturated)	52929	LC/MS Neg	100009234	4096	346.187
3-acetylphenol sulfate	Xenobiotics	Chemical	48693	LC/MS Neg	100004326	2477	215.002
3-amino-2-piperidone	Amino Acid	Urea cycle; Arginine and Proline Metabolism	62853	LC/MS Pos Early	100020361	2065	115.087	5200225	1892-22-4
3-aminoisobutyrate	Nucleotide	Pyrimidine Metabolism, Thymine containing	1566	LC/MS Pos Early	1114	2190	104.071	64956	10569-72-9;214139-20-5	C05145
3beta-hydroxy-5-cholestenoate	Lipid	Sterol	54805	LC/MS Neg	100006370	5398	415.322	165511	6561-58-6	C17333
3-carboxy-4-methyl-5-pentyl-2-furanpropionate (3-CMPFP)	Lipid	Fatty Acid, Dicarboxylate	61871	LC/MS Neg	100020004	4000	267.124	194501
3-carboxy-4-methyl-5-propyl-2-furanpropanoate (CMPF)	Lipid	Fatty Acid, Dicarboxylate	31787	LC/MS Neg	100001178	2800	239.092	123979	86879-39-2
3-decenoylcarnitine	Lipid	Fatty Acid Metabolism (Acyl Carnitine, Monounsaturated)	63361	LC/MS Pos Late	100021136	1045	314.233
3-ethylcatechol sulfate (1)	Xenobiotics	Food Component/Plant	62796	LC/MS Neg	100020851	3422	217.018
3-formylindole	Xenobiotics	Food Component/Plant	62863	LC/MS Neg	100020219	3709	144.045	10256		C08493
3-hydroxy-2-ethylpropionate	Amino Acid	Leucine, Isoleucine and Valine Metabolism	32397	LC/MS Neg	100001170	975	117.056	188979	4374-62-3
3-hydroxy-2-methylpyridine sulfate	Xenobiotics	Chemical	63227	LC/MS Neg	100020975	1849	188.002
3-hydroxy-3-methylglutarate	Lipid	Mevalonate Metabolism	531	LC/MS Polar	112	2850	161.046	1662	503-49-1	C03761
3-hydroxyadipate*	Lipid	Fatty Acid, Dicarboxylate	62069	LC/MS Polar	100004396	3131	161.046	151913
3-hydroxybutyrate (BHBA)	Lipid	Ketone Bodies	542	LC/MS Polar	254	1444	103.04	441	625-72-9	C01089
3-hydroxybutyroylglycine	Lipid	Fatty Acid Metabolism (Acyl Glycine)	62064	LC/MS Pos Early	100020211	978	162.076
3-hydroxycotinine glucuronide	Xenobiotics	Tobacco Metabolite	43470	LC/MS Neg	100004494	1745	367.115	183115	132929-88-5
3-hydroxydecanoate	Lipid	Fatty Acid, Monohydroxy	22053	LC/MS Neg	100000997	4634.7	187.134	26612	5561-87-5
3-hydroxydecanoylcarnitine	Lipid	Fatty Acid Metabolism (Acyl Carnitine, Hydroxy)	63358	LC/MS Pos Late	100021141	961	332.243
3-hydroxydodecanedioate*	Lipid	Fatty Acid, Dicarboxylate	62915	LC/MS Neg	100001454	2252	245.139	16663321	34574-69-1
3-hydroxyhexanoate	Lipid	Fatty Acid, Monohydroxy	53230	LC/MS Neg	100006367	1725	131.071	151492	10191-24-9
3-hydroxyhexanoylcarnitine (1)	Lipid	Fatty Acid Metabolism (Acyl Carnitine, Hydroxy)	62557	LC/MS Pos Early	100020825	2918	276.181
3-hydroxyhippurate	Xenobiotics	Benzoate Metabolism	39600	LC/MS Neg	100002122	1687	194.046	450268	1637-75-8
3-hydroxyindolin-2-one sulfate	Xenobiotics	Food Component/Plant	48419	LC/MS Neg	100006103	2082	227.997
3-hydroxyisobutyrate	Amino Acid	Leucine, Isoleucine and Valine Metabolism	1549	LC/MS Polar	111	1619	103.04	87	2068-83-9	C06001
3-hydroxylaurate	Lipid	Fatty Acid, Monohydroxy	32457	LC/MS Neg	100001112	5175	215.165	94216	53941-38-1
3-hydroxymyristate	Lipid	Fatty Acid, Monohydroxy	21158	LC/MS Neg	100000882	5335	243.197	16064	3422-31-9
3-hydroxyoctanoate	Lipid	Fatty Acid, Monohydroxy	22001	LC/MS Neg	100000773	3446	159.103	26613	88930-08-9
3-hydroxypyridine sulfate	Xenobiotics	Chemical	48448	LC/MS Neg	100006098	1595.5	173.987		1955-23-3
3-hydroxysebacate	Lipid	Fatty Acid, Monohydroxy	31943	LC/MS Neg	100001145	1282	217.108	3017884	73141-46-5
3-hydroxystachydrine*	Xenobiotics	Food Component/Plant	62062	LC/MS Pos Early	100020203	1049	160.097	442640
3-hydroxystearate	Lipid	Fatty Acid, Monohydroxy	52938	LC/MS Neg	100008933	5674	299.259	5282907	45261-96-9
3-indoxyl sulfate	Amino Acid	Tryptophan Metabolism	27672	LC/MS Neg	100000467	2222.2	212.002	10258	2642-37-7
3-methoxycatechol sulfate (1)	Xenobiotics	Benzoate Metabolism	48763	LC/MS Neg	100006375	2163	218.997
3-methoxycatechol sulfate (2)	Xenobiotics	Benzoate Metabolism	48752	LC/MS Neg	100006376	2200	218.997
3-methoxytyramine sulfate	Amino Acid	Tyrosine Metabolism	44618	LC/MS Neg	100004634	1722	246.044
3-methoxytyrosine	Amino Acid	Tyrosine Metabolism	12017	LC/MS Pos Early	1342	2555	212.092	1670	300-48-1
3-methyl catechol sulfate (1)	Xenobiotics	Benzoate Metabolism	46165	LC/MS Neg	100004112	2790	203.002
3-methyl catechol sulfate (2)	Xenobiotics	Benzoate Metabolism	46164	LC/MS Neg	100004110	2860	203.002
3-methyl-2-oxobutyrate	Amino Acid	Leucine, Isoleucine and Valine Metabolism	44526	LC/MS Neg	100000936	1465	115.04	49	3715-29-5	C00141
3-methyl-2-oxovalerate	Amino Acid	Leucine, Isoleucine and Valine Metabolism	15676	LC/MS Neg	100000036	2064.2	129.056	47	1460-34-0;51829-07-3	C00671
3-methylcytidine	Nucleotide	Pyrimidine Metabolism, Cytidine containing	35132	LC/MS Pos Early	100001466	2176	258.108	159649	21028-20-6
3-methylglutaconate	Amino Acid	Leucine, Isoleucine and Valine Metabolism	57747	LC/MS Polar	100002458	2700	99.0452	1551553	5746-90-7
3-methylglutarate/2-methylglutarate	Lipid	Fatty Acid, Dicarboxylate	54676	LC/MS Polar	100010834	2832	145.051
3-methylglutarylcarnitine (2)	Amino Acid	Leucine, Isoleucine and Valine Metabolism	46548	LC/MS Pos Early	100005850	2687	290.16	128145
3-methylhistidine	Amino Acid	Histidine Metabolism	15677	LC/MS Neg	100000042	906.3	168.078	64969	368-16-1	C01152
3-methylxanthine	Xenobiotics	Xanthine Metabolism	32445	LC/MS Neg	100001108	1700	165.042	70639	1076-22-8	C16357
3-phenylpropionate (hydrocinnamate)	Xenobiotics	Benzoate Metabolism	15749	LC/MS Neg	100000010	2860	149.061	107	501-52-0	C05629
3-ureidopropionate	Nucleotide	Pyrimidine Metabolism, Uracil containing	3155	LC/MS Pos Early	1053	875	133.061	111	462-88-4	C02642
4-acetamidobutanoate	Amino Acid	Polyamine Metabolism	1558	LC/MS Pos Early	1113	1350	146.081	18189	3025-96-5	C02946
4-acetamidophenol	Xenobiotics	Drug - Analgesics, Anesthetics	12032	LC/MS Neg	1383	2173.7	150.056	1983	103-90-2	C06804
4-acetamidophenylglucuronide	Xenobiotics	Drug - Analgesics, Anesthetics	15736	LC/MS Neg	100000043	1400	326.088	83944	120595-80-4
4-acetaminophen sulfate	Xenobiotics	Drug - Analgesics, Anesthetics	37475	LC/MS Neg	2049	1792	230.013	83939	10066-90-7;32113-41-0	C06804
4-acetylphenyl sulfate	Xenobiotics	Benzoate Metabolism	44620	LC/MS Neg	100000711	2375	215.002	4684006
4-allylphenol sulfate	Xenobiotics	Food Component/Plant	37181	LC/MS Neg	100001868	3805	213.023
4-cholesten-3-one	Lipid	Sterol	38125	LC/MS Pos Late	100002227	2520	385.346	91477	601-57-0	C00599
4-ethylcatechol sulfate	Xenobiotics	Benzoate Metabolism	63072	LC/MS Neg	100020536	3379	217.018
4-ethylphenyl sulfate	Xenobiotics	Benzoate Metabolism	36099	LC/MS Neg	100001756	3580	201.023		123-07-9	C13637
4-guanidinobutanoate	Amino Acid	Guanidino and Acetamido Metabolism	15681	LC/MS Pos Early	100000096	2320	146.092	500	463-003;463-00-3	C01035
4-hydroxychlorothalonil	Xenobiotics	Chemical	48441	LC/MS Neg	100006082	4427	244.908	34217	28343-61-5
4-hydroxycoumarin	Xenobiotics	Drug - Cardiovascular	37445	LC/MS Neg	100002049	2470	161.024	54682930	1076-38-6	C20414
4-hydroxyglutamate	Amino Acid	Glutamate Metabolism	40499	LC/MS Pos Early	100002544	1141	164.055	439902	2485-33-8	C03079
4-hydroxyhippurate	Xenobiotics	Benzoate Metabolism	35527	LC/MS Neg	100001423	1475	194.046	151012	2482-25-9
4-hydroxyphenylacetate	Amino Acid	Phenylalanine Metabolism	541	LC/MS Neg	144	1361	151.04	127	156-38-7	C00642
4-hydroxyphenylacetatoylcarnitine	Amino Acid	Tyrosine Metabolism	52932	LC/MS Pos Early	100006619	2730	296.149
4-hydroxyphenylacetylglutamine	Peptide	Acetylated Peptides	55017	LC/MS Neg	100010850	1650	279.099
4-hydroxyphenylpyruvate	Amino Acid	Tyrosine Metabolism	1669	LC/MS Neg	1141	1690	179.035	979	156-39-8	C01179
4-imidazoleacetate	Amino Acid	Histidine Metabolism	32349	LC/MS Pos Early	100001207	2055	127.05	96215	645-65-8	C02835
4-methyl-2-oxopentanoate	Amino Acid	Leucine, Isoleucine and Valine Metabolism	22116	LC/MS Neg	100000551	2170	129.056	70	816-66-0	C00233
4-methylcatechol sulfate	Xenobiotics	Benzoate Metabolism	46146	LC/MS Neg	100004111	2665	203.002
4-methylguaiacol sulfate	Xenobiotics	Benzoate Metabolism	48418	LC/MS Neg	100006105	2978	217.018		756760-43-7
4-vinylguaiacol sulfate	Xenobiotics	Food Component/Plant	48442	LC/MS Neg	100006126	3354	229.018
4-vinylphenol sulfate	Xenobiotics	Benzoate Metabolism	36098	LC/MS Neg	100001755	3320	199.007	6426766	2628-17-3	C05627
5-(galactosylhydroxy)-L-lysine	Amino Acid	Lysine Metabolism	43582	LC/MS Pos Early	100002462	2755	325.161		32448-36-5
5,6-dihydrothymine	Nucleotide	Pyrimidine Metabolism, Thymine containing	1418	LC/MS Neg	158	1637.8	127.051	93556	696-04-8	C00906
5,6-dihydrouridine	Nucleotide	Pyrimidine Metabolism, Uracil containing	61833	LC/MS Neg	100001425	1119	245.078	94312	5627-05-04
5-acetylamino-6-amino-3-methyluracil	Xenobiotics	Xanthine Metabolism	34424	LC/MS Polar	100001403	1710	197.068	88299	1196153-01-1	C16366
5-acetylamino-6-formylamino-3-methyluracil	Xenobiotics	Xanthine Metabolism	34401	LC/MS Polar	100001402	1424	225.063	108214	85438-96-6	C16365
5alpha-androstan-3alpha,17beta-diol disulfate	Lipid	Androgenic Steroids	37184	LC/MS Neg	100002017	4275	225.07
5alpha-androstan-3alpha,17beta-diol monosulfate (1)	Lipid	Androgenic Steroids	37186	LC/MS Neg	100002018	4925	371.19
5alpha-androstan-3beta,17alpha-diol disulfate	Lipid	Androgenic Steroids	37187	LC/MS Neg	100002021	4215	225.07
5alpha-androstan-3beta,17beta-diol disulfate	Lipid	Androgenic Steroids	37190	LC/MS Neg	100001987	3880	225.07	242332	571-20-0	C12525
5alpha-androstan-3beta,17beta-diol monosulfate (2)	Lipid	Androgenic Steroids	37192	LC/MS Neg	100002024	4685	371.19
5alpha-pregnan-3beta,20alpha-diol disulfate	Lipid	Progestin Steroids	37198	LC/MS Neg	100001988	3962	239.085
5alpha-pregnan-3beta,20alpha-diol monosulfate (2)	Lipid	Progestin Steroids	37200	LC/MS Neg	100002014	5060	399.221
5alpha-pregnan-3beta,20beta-diol monosulfate (1)	Lipid	Progestin Steroids	37196	LC/MS Neg	100002009	5180	399.221
5-dodecenoate (12:1n7)	Lipid	Medium Chain Fatty Acid	33968	LC/MS Neg	100001232	5224	197.155	5312378	2430-94-6
5-dodecenoylcarnitine (C12:1)	Lipid	Fatty Acid Metabolism (Acyl Carnitine, Monounsaturated)	61769	LC/MS Pos Late	100016069	1135	342.264
5-HETE	Lipid	Eicosanoid	37372	LC/MS Neg	100002137	5382	319.228	5280733	73307-52-5	C04805
5-hydroxy-2-methylpyridine sulfate	Xenobiotics	Chemical	63230	LC/MS Neg	100020973	2074	188.002
5-hydroxyhexanoate	Lipid	Fatty Acid, Monohydroxy	31938	LC/MS Neg	100001148	1267	131.071	170748	44843-89-2
5-hydroxyindole sulfate	Amino Acid	Tryptophan Metabolism	52914	LC/MS Neg	100009042	1928	212.002
5-hydroxyindoleacetate	Amino Acid	Tryptophan Metabolism	437	LC/MS Pos Early	71	1893	192.066	1826	54-16-0	C05635
5-hydroxylysine	Amino Acid	Lysine Metabolism	15685	LC/MS Pos Early	100000054	2790	163.108	1029	13204-98-3	C16741
5-hydroxymethyl-2-furoic acid	Amino Acid	Tyrosine Metabolism	42040	LC/MS Polar	100003954	1442	141.019	80642	6338-41-6	C20448
5-hydroxymethyl-2-furoylcarnitine*	Xenobiotics	Food Component/Plant	62871	LC/MS Pos Early	100021012	2471	286.129
5-methylthioadenosine (MTA)	Amino Acid	Polyamine Metabolism	1419	LC/MS Pos Early	212	2752	298.097	439176	2457-80-9	C00170
5-methyluridine (ribothymidine)	Nucleotide	Pyrimidine Metabolism, Uracil containing	35136	LC/MS Neg	100001446	1778.1	257.078	445408	1463-10-1
5-oxoproline	Amino Acid	Glutathione Metabolism	1494	LC/MS Neg	1021	738.5	128.035	7405	98-79-3	C01879
6-bromotryptophan	Amino Acid	Tryptophan Metabolism	62503	LC/MS Neg	100020414	3565	280.993
6-hydroxyindole sulfate	Xenobiotics	Chemical	48698	LC/MS Neg	100006260	2498	212.002
6-hydroxywarfarin			62973	LC/MS Neg	100020814	3358	323.092
6-oxopiperidine-2-carboxylate	Amino Acid	Lysine Metabolism	43231	LC/MS Neg	100004499	965	142.051	3014237	34622-39-4
7-HOCA	Lipid	Sterol	36776	LC/MS Neg	100001609	5288.1	429.301	3081085	115538-85-7	C17337
7-hydroxyindole sulfate	Amino Acid	Tryptophan Metabolism	52915	LC/MS Neg	100009043	1765	212.002
7-hydroxywarfarin	Xenobiotics	Drug - Cardiovascular	62972	LC/MS Neg	100020813	3300	323.092
7-methylguanine	Nucleotide	Purine Metabolism, Guanine containing	35114	LC/MS Pos Early	100001456	2175	166.072	11361	578-76-7	C02242
7-methylurate	Xenobiotics	Xanthine Metabolism	39598	LC/MS Pos Early	100002241	1321	183.051	69160	612-37-3	C16355
7-methylxanthine	Xenobiotics	Xanthine Metabolism	34390	LC/MS Pos Early	100001396	1350	167.056	68374	552-62-5	C16353
9,10-DiHOME	Lipid	Fatty Acid, Dihydroxy	38399	LC/MS Neg	179	5180	313.238	9966640	263399-34-4	C14828
9-hydroxystearate	Lipid	Fatty Acid, Monohydroxy	47120	LC/MS Neg	100005834	5384	299.259	9570127	25498-28-6
acesulfame	Xenobiotics	Food Component/Plant	48569	LC/MS Neg	100006203	1581	161.987	36573	55589-62-3
acetylcarnitine (C2)	Lipid	Fatty Acid Metabolism (Acyl Carnitine, Short Chain)	32198	LC/MS Pos Early	100000802	2282	204.123	1	5080-50-2	C02571
acisoga	Amino Acid	Polyamine Metabolism	43258	LC/MS Neg	100004541	2297	183.114	129397	106692-36-8
aconitate [cis or trans]	Energy	TCA Cycle	46173	LC/MS Neg	100001359	580	173.009
adenine	Nucleotide	Purine Metabolism, Adenine containing	554	LC/MS Pos Early	880	2221	136.062	190	73-24-5	C00147
AMP	Nucleotide	Purine Metabolism, Adenine containing	32342	LC/MS Pos Early	209	1013	348.07	6083	149022-20-8	C00020
adipate	Lipid	Fatty Acid, Dicarboxylate	21134	LC/MS Polar	100000863	3000	145.051	196	124-04-9	C06104
adipoylcarnitine (C6-DC)	Lipid	Fatty Acid Metabolism (Acyl Carnitine, Dicarboxylate)	52988	LC/MS Pos Early	100006614	2570	290.16	71296139
adrenate (22:4n6)	Lipid	Long Chain Polyunsaturated Fatty Acid (n3 and n6)	32980	LC/MS Neg	100001193	5678	331.264	5497181	2091-25-0	C16527
alanine	Amino Acid	Alanine and Aspartate Metabolism	1126	LC/MS Pos Early	811	1700	90.055	5950	56-41-7	C00041
allantoin	Nucleotide	Purine Metabolism, (Hypo)Xanthine/Inosine containing	1107	LC/MS Polar	1002	1672	157.037	204	97-59-6	C02350
alliin	Xenobiotics	Food Component/Plant	41494	LC/MS Pos Early	100003473	1470	178.053	87310	556-27-4	C08265
alpha-hydroxycaproate	Lipid	Fatty Acid, Monohydroxy	37073	LC/MS Neg	100001723	1920	131.071	99824	6064-63-7
alpha-hydroxyisocaproate	Amino Acid	Leucine, Isoleucine and Valine Metabolism	22132	LC/MS Neg	100000706	1840	131.071	83697	10303-64-7	C03264
alpha-hydroxyisovalerate	Amino Acid	Leucine, Isoleucine and Valine Metabolism	33937	LC/MS Neg	100001300	1126	117.056	99823	600-37-3
alpha-hydroxymetoprolol	Xenobiotics	Drug - Cardiovascular	54738	LC/MS Pos Early	100006385	2900	284.186	114962	56392-16-6
alpha-ketobutyrate	Amino Acid	Methionine, Cysteine, SAM and Taurine Metabolism	4968	LC/MS Polar	796	940	101.024	58	600-18-0	C00109
alpha-ketoglutaramate*	Amino Acid	Glutamate Metabolism	62101	LC/MS Polar	100002397	1916	144.03		18465-19-5
alpha-ketoglutarate	Energy	TCA Cycle	528	LC/MS Polar	93	2700	145.014	51	305-72-6;328-50-7;22202-68-2	C00026
alpha-tocopherol	Cofactors and Vitamins	Tocopherol Metabolism	1561	LC/MS Pos Late	1105	2522	430.378	14985	59-02-9;10191-41-0	C02477
andro steroid monosulfate C19H28O6S (1)*	Lipid	Androgenic Steroids	32827	LC/MS Neg	100002152	3871	383.153			C04555
androstenediol (3alpha, 17alpha) monosulfate (2)	Lipid	Androgenic Steroids	37207	LC/MS Neg	100002026	4712	369.174
androstenediol (3alpha, 17alpha) monosulfate (3)	Lipid	Androgenic Steroids	37209	LC/MS Neg	100002027	5180	369.174
androstenediol (3beta,17beta) disulfate (1)	Lipid	Androgenic Steroids	37202	LC/MS Neg	100001992	3740	224.062	87120982		C04295
androstenediol (3beta,17beta) disulfate (2)	Lipid	Androgenic Steroids	37203	LC/MS Neg	100001994	4065	224.062	87120982		C04295
androstenediol (3beta,17beta) monosulfate (1)	Lipid	Androgenic Steroids	37211	LC/MS Neg	100002028	4535	369.174	13847309	521-17-5
androstenediol (3beta,17beta) monosulfate (2)	Lipid	Androgenic Steroids	37210	LC/MS Neg	100002029	4500	369.174
androsterone glucuronide	Lipid	Androgenic Steroids	61846	LC/MS Neg	100002761	4953	465.249	114833	1852-43-3	C11135
androsterone sulfate	Lipid	Androgenic Steroids	31591	LC/MS Neg	100001073	5022	369.174	159663	2479-86-9
anthranilate	Amino Acid	Tryptophan Metabolism	4970	LC/MS Pos Early	1258	2606	138.055	227	118-92-3	C00108
arabinose	Carbohydrate	Pentose Metabolism	575	LC/MS Polar	828	1804.5	195.051	66308	28697-53-2	C00216
arabitol/xylitol	Carbohydrate	Pentose Metabolism	48885	LC/MS Polar	100006430	1932.4	151.061	6912		C01904
arabonate/xylonate	Carbohydrate	Pentose Metabolism	48255	LC/MS Polar	100006115	2700	165.04
arachidate (20:0)	Lipid	Long Chain Saturated Fatty Acid	1118	LC/MS Neg	893	6240	311.296	10467	506-30-9	C06425
arachidonate (20:4n6)	Lipid	Long Chain Polyunsaturated Fatty Acid (n3 and n6)	1110	LC/MS Neg	229	5535	303.233	444899	506-32-1	C00219
arachidonoylcarnitine (C20:4)	Lipid	Fatty Acid Metabolism (Acyl Carnitine, Polyunsaturated)	57518	LC/MS Pos Late	100015837	1353	448.342
arachidonoylcholine	Lipid	Fatty Acid Metabolism (Acyl Choline)	53261	LC/MS Pos Late	100009332	1390	390.337
argininate*	Amino Acid	Urea cycle; Arginine and Proline Metabolism	57461	LC/MS Pos Early	100002769	2150	176.103	160437	157-07-3
arginine	Amino Acid	Urea cycle; Arginine and Proline Metabolism	1638	LC/MS Pos Early	231	2825	175.119	232	1119-34-2	C00062
asparagine	Amino Acid	Alanine and Aspartate Metabolism	512	LC/MS Pos Early	917	1225	133.061	6267	70-47-3	C00152
aspartate	Amino Acid	Alanine and Aspartate Metabolism	443	LC/MS Pos Early	234	1165	134.045	5960	56-84-8	C00049
atenolol	Xenobiotics	Drug - Cardiovascular	38658	LC/MS Pos Early	100002726	2668	267.17	2249	29122-68-7	D00235
azelate (nonanedioate; C9)	Lipid	Fatty Acid, Dicarboxylate	18362	LC/MS Neg	2029	1276	187.098	2266	123-99-9	C08261
behenoyl dihydrosphingomyelin (d18:0/22:0)*	Lipid	Dihydrosphingomyelins	57331	LC/MS Pos Late	100009026	3150	789.684
behenoyl sphingomyelin (d18:1/22:0)*	Lipid	Sphingomyelins	48492	LC/MS Pos Late	100006294	3083	787.669
benzoate	Xenobiotics	Benzoate Metabolism	15778	LC/MS Neg	100000008	1750	121.029	243	65-85-0	C00180
benzoylcarnitine*	Xenobiotics	Chemical	43265	LC/MS Pos Early	100004555	3041	266.139		105450-08-6
benzoylecgonine	Xenobiotics	Drug - Analgesics, Anesthetics	39678	LC/MS Pos Early	100002928	3061	290.139	442997	519-09-5	C10847
beta-alanine	Nucleotide	Pyrimidine Metabolism, Uracil containing	55	LC/MS Pos Early	244	1905	90.055	239	56-41-7;107-95-9	C00099
beta-citrylglutamate	Amino Acid	Glutamate Metabolism	54923	LC/MS Neg	100003271	530	320.062	72715786	73590-26-8	C20775
beta-cryptoxanthin	Cofactors and Vitamins	Vitamin A Metabolism	57591	LC/MS Pos Late	100001977	2560	552.433	6384256	472-70-8
beta-guanidinopropanoate	Xenobiotics	Food Component/Plant	35101	LC/MS Pos Early	100001411	2145	132.077	67701	353-09-3	C03065
beta-hydroxyisovalerate	Amino Acid	Leucine, Isoleucine and Valine Metabolism	12129	LC/MS Neg	1442	1027	117.056	69362	625-08-1
betaine	Amino Acid	Glycine, Serine and Threonine Metabolism	3141	LC/MS Pos Early	799	1064	118.086	247	107-43-7	C00719
beta-sitosterol	Lipid	Sterol	27414	LC/MS Pos Late	100001033	3054	397.383	222284	83-46-5	C01753
betonicine	Xenobiotics	Food Component/Plant	38100	LC/MS Pos Early	100002153	1012	160.097	164642	515-25-3	C08269
bilirubin (E,E)*	Cofactors and Vitamins	Hemoglobin and Porphyrin Metabolism	32586	LC/MS Neg	100001950	4294	583.256	5315454	114-25-0
bilirubin (E,Z or Z,E)*	Cofactors and Vitamins	Hemoglobin and Porphyrin Metabolism	47886	LC/MS Pos Late	100001951	1265	585.271	5799469
bilirubin	Cofactors and Vitamins	Hemoglobin and Porphyrin Metabolism	43807	LC/MS Pos Late	1090	1840	585.271	5280352	635-65-4	C00486
biliverdin	Cofactors and Vitamins	Hemoglobin and Porphyrin Metabolism	2137	LC/MS Neg	250	4695.6	581.241	5353439	55482-27-4;55482-27-4	C00500
bradykinin	Peptide	Polypeptide	22154	LC/MS Pos Late	100000967	792	530.788	439201	58-82-2	C00306
bradykinin, des-arg(9)	Peptide	Polypeptide	34420	LC/MS Pos Late	100001292	810	452.737	105044	15958-92-6	C00306
branched chain 14:0 dicarboxylic acid	Lipid	Fatty Acid, Dicarboxylate	63191	LC/MS Neg	100021374	3849	257.176
branched-chain fatty acid 18:0 (2)	Lipid	Fatty Acid, Branched	62874	LC/MS Neg	100021015	5634	283.264
bromine	Xenobiotics	Chemical	63012	LC/MS Polar	100021110	1006	80.9168	24408	7726-95-6
butyrylcarnitine (C4)	Lipid	Fatty Acid Metabolism (also BCAA Metabolism)	32412	LC/MS Pos Early	100001054	2860	232.154	439829	25576-40-3	C02862
butyrylglycine (C4)	Lipid	Fatty Acid Metabolism (also BCAA Metabolism)	31850	LC/MS Neg	100001151	1470	144.067	88412	20208-73-5
caffeine	Xenobiotics	Xanthine Metabolism	569	LC/MS Pos Early	849	2106	195.088	2519	58-08-2	C07481
campesterol	Lipid	Sterol	33997	LC/MS Pos Late	100001269	2873	383.367	173183	474-62-4	C01789
caprate (10:0)	Lipid	Medium Chain Fatty Acid	1642	LC/MS Neg	888	5090.7	171.139	2969	334-48-5	C01571
caproate (6:0)	Lipid	Medium Chain Fatty Acid	32489	LC/MS Neg	926	2713.7	115.076	8892	142-62-1	C01585
caprylate (8:0)	Lipid	Medium Chain Fatty Acid	32492	LC/MS Neg	932	4362	143.108	379	124-07-2	C06423
carbamazepine	Xenobiotics	Drug - Neurological	37033	LC/MS Pos Late	100001933	880	237.102	2554	298-46-4	D00252
carbamazepine 10,11-epoxide*	Xenobiotics	Drug - Neurological	37020	LC/MS Pos Early	100002321	3125	253.097	2555	36507-30-9	C07496
carboxyethyl-GABA	Amino Acid	Glutamate Metabolism	40007	LC/MS Pos Early	100003260	2085	176.092	2572	4386-03-02
carnitine	Lipid	Carnitine Metabolism	15500	LC/MS Pos Early	100000007	1978	162.112	10917	461-05-2	C00318
carotene diol (1)	Cofactors and Vitamins	Vitamin A Metabolism	57635	LC/MS Pos Late	100015966	1720	568.428
carotene diol (2)	Cofactors and Vitamins	Vitamin A Metabolism	57636	LC/MS Pos Late	100015967	1904	568.428
carotene diol (3)	Cofactors and Vitamins	Vitamin A Metabolism	57637	LC/MS Pos Late	100015968	1948	568.428
catechol sulfate	Xenobiotics	Benzoate Metabolism	35320	LC/MS Neg	100001605	1906	188.986	3083879	4918-96-1
celecoxib	Xenobiotics	Drug - Analgesics, Anesthetics	38599	LC/MS Pos Late	100002805	1197	382.083	2662	169590-42-5	C07589
ceramide (d16:1/24:1, d18:1/22:1)*	Lipid	Ceramides	57437	LC/MS Pos Late	100015727	3850	620.598
ceramide (d18:1/14:0, d16:1/16:0)*	Lipid	Ceramides	57432	LC/MS Pos Late	100015735	2477	510.488
ceramide (d18:1/20:0, d16:1/22:0, d20:1/18:0)*	Lipid	Ceramides	57440	LC/MS Pos Late	100015755	3920	594.582
ceramide (d18:2/24:1, d18:1/24:2)*	Lipid	Ceramides	57443	LC/MS Pos Late	100015744	3858	646.613
cerotoylcarnitine (C26)*	Lipid	Fatty Acid Metabolism (Acyl Carnitine, Long Chain Saturated)	57516	LC/MS Pos Late	100015835	1649	540.499
cetirizine	Xenobiotics	Drug - Respiratory	54745	LC/MS Pos Late	100009034	1052	389.163	2678	83881-51-0	C07778
C-glycosyltryptophan	Amino Acid	Tryptophan Metabolism	48782	LC/MS Neg	100006379	1777	365.135	10981970	180509-18-6
chenodeoxycholate	Lipid	Primary Bile Acid Metabolism	1563	LC/MS Neg	1123	5264	391.285	10133	474-24-9;474-25-9	C02528
chiro-inositol	Lipid	Inositol Metabolism	37112	LC/MS Polar	100001859	3191.2	225.062		643-12-9	C19891
cholate	Lipid	Primary Bile Acid Metabolism	22842	LC/MS Neg	136	5165	407.28	221493	81-25-4	C00695
cholesterol	Lipid	Sterol	63	LC/MS Pos Late	266	2707	369.352	11025495	57-88-5	C00187
choline	Lipid	Phospholipid Metabolism	15506	LC/MS Pos Early	1256	1961	104.107	305	67-48-1	C00114
phosphocholine	Lipid	Phospholipid Metabolism	34396	LC/MS Pos Early	267	700	184.073	1014	72556-74-2	C00588
cimetidine	Xenobiotics	Drug - Gastrointestinal	42592	LC/MS Neg	100004011	3176	251.108		51481-61-9
cinnamoylglycine	Xenobiotics	Food Component/Plant	38637	LC/MS Neg	100002253	3127	204.067	709625	16534-24-0
cis-4-decenoate (10:1n6)*	Lipid	Medium Chain Fatty Acid	62873	LC/MS Neg	100002796	4890	169.123	5312351	505-90-8
cis-4-decenoylcarnitine (C10:1)	Lipid	Fatty Acid Metabolism (Acyl Carnitine, Monounsaturated)	38178	LC/MS Pos Late	100002259	1057	314.233		98930-66-6
cis-urocanate	Amino Acid	Histidine Metabolism	40410	LC/MS Polar	100003425	1195	137.036	1549103	7699-35-6
citraconate/glutaconate	Energy	TCA Cycle	47076	LC/MS Polar	100006438	2600	129.019
citrate	Energy	TCA Cycle	1564	LC/MS Pos Early	1124	915	210.061	311	77-92-9	C00158
citrulline	Amino Acid	Urea cycle; Arginine and Proline Metabolism	2132	LC/MS Pos Early	391	1520	176.103	9750	372-75-8	C00327
cortisol	Lipid	Corticosteroids	1712	LC/MS Neg	356	4710	361.202	5754	50-23-7	C00735
cortisone	Lipid	Corticosteroids	1769	LC/MS Neg	273	4575	359.186	222786	53-06-5	C00762
cortolone glucuronide (1)	Lipid	Corticosteroids	57699	LC/MS Neg	100015971	4600	541.265
cotinine	Xenobiotics	Tobacco Metabolite	553	LC/MS Pos Early	848	2213	177.102	854019	486-56-6
creatine	Amino Acid	Creatine Metabolism	27718	LC/MS Pos Early	1221	1947	132.077	586	57-00-1	C00300
creatinine	Amino Acid	Creatine Metabolism	513	LC/MS Pos Early	275	2055	114.066	588	60-27-5	C00791
cys-gly, oxidized	Amino Acid	Glutathione Metabolism	18368	LC/MS Pos Early	1224	2947	355.074	333293	7729-20-6
cystathionine	Amino Acid	Methionine, Cysteine, SAM and Taurine Metabolism	15705	LC/MS Pos Early	310	2270	223.075	439258	535-34-2	C02291
cysteine	Amino Acid	Methionine, Cysteine, SAM and Taurine Metabolism	1868	LC/MS Pos Early	800	1475	122.027	5862	52-90-4;56-89-3	C00097
cysteine s-sulfate	Amino Acid	Methionine, Cysteine, SAM and Taurine Metabolism	22176	LC/MS Pos Early	100000808	565	201.984	115015	1637-71-4	C05824
cysteine sulfinic acid	Amino Acid	Methionine, Cysteine, SAM and Taurine Metabolism	37443	LC/MS Pos Early	100002113	597	154.017	109	207121-48-0	C00606
cysteinylglycine	Amino Acid	Glutathione Metabolism	35637	LC/MS Pos Early	278	2132	179.048	439498	19246-18-5	C01419
cysteinylglycine disulfide*	Amino Acid	Glutathione Metabolism	62103	LC/MS Pos Early	100002466	2547	298.053		70555-24-7
cystine	Amino Acid	Methionine, Cysteine, SAM and Taurine Metabolism	56	LC/MS Pos Early	279	2000	241.031	67678	56-89-3	C00491
cytidine	Nucleotide	Pyrimidine Metabolism, Cytidine containing	514	LC/MS Pos Early	827	2124	244.093	6175	65-46-3	C00475
cytosine	Nucleotide	Pyrimidine Metabolism, Cytidine containing	573	LC/MS Pos Early	881	2060	112.051	597	71-30-7	C00380
decanoylcarnitine (C10)	Lipid	Fatty Acid Metabolism (Acyl Carnitine, Medium Chain)	33941	LC/MS Pos Late	100001251	1130	316.248	10245190	1492-27-9
dehydroepiandrosterone sulfate (DHEA-S)	Lipid	Androgenic Steroids	32425	LC/MS Neg	100000792	4745	367.158	12594	651-48-9	C04555
delta-CEHC	Cofactors and Vitamins	Tocopherol Metabolism	62287	LC/MS Neg	100020416	3422	249.113	11536125	84599-16-6
delta-tocopherol	Cofactors and Vitamins	Tocopherol Metabolism	33418	LC/MS Pos Late	100001216	2259	402.349	92094	119-13-1	C14151
deoxycarnitine	Lipid	Carnitine Metabolism	36747	LC/MS Pos Early	100001662	2052	146.118	134	6249-56-5	C01181
deoxycholate	Lipid	Secondary Bile Acid Metabolism	1114	LC/MS Neg	302	5294	391.285	222528	83-44-3	C04483
desmethylnaproxen sulfate	Xenobiotics	Drug - Analgesics, Anesthetics	46106	LC/MS Neg	100001788	2250	295.028	184679
diacylglycerol (16:1/18:2 [2], 16:0/18:3 [1])*	Lipid	Diacylglycerol	54966	LC/MS Pos Late	100010940	2733	608.525
dihomolinoleate (20:2n6)	Lipid	Long Chain Polyunsaturated Fatty Acid (n3 and n6)	17805	LC/MS Neg	1231	5730	307.264	6439848	2091-39-6	C16525
dihomolinolenate (20:3n3 or 3n6)	Lipid	Long Chain Polyunsaturated Fatty Acid (n3 and n6)	35718	LC/MS Neg	100001739	5596	305.249	5280581	17046-59-2	C03242
dihomo-linolenoylcarnitine (C20:3n3 or 6)*	Lipid	Fatty Acid Metabolism (Acyl Carnitine, Polyunsaturated)	57521	LC/MS Pos Late	100015840	1392	450.358
dihomo-linolenoyl-choline	Lipid	Fatty Acid Metabolism (Acyl Choline)	53262	LC/MS Pos Late	100009335	1424	392.352
dihydroferulate	Xenobiotics	Food Component/Plant	40481	LC/MS Neg	100003432	1928	195.066	14340	1135-23-5
dihydroferulic acid sulfate	Xenobiotics	Food Component/Plant	62857	LC/MS Neg	100020272	1310	275.023	187489
dimethyl sulfone	Xenobiotics	Chemical	43424	LC/MS Pos Early	100004284	832	95.0161	6213	67-71-0	C11142
dimethylarginine (ADMA + SDMA)	Amino Acid	Urea cycle; Arginine and Proline Metabolism	36808	LC/MS Pos Early	100001810	2850	203.15	123831	102783-24-4	C03626
dimethylglycine	Amino Acid	Glycine, Serine and Threonine Metabolism	5086	LC/MS Pos Early	806	1104	104.071	673	1118-68-9	C01026
dimethylguanidino valeric acid (DMGV)*	Amino Acid	Urea cycle; Arginine and Proline Metabolism	62783	LC/MS Pos Early	100020866	1891	202.119
diphenhydramine	Xenobiotics	Drug - Respiratory	38669	LC/MS Pos Late	100002732	911	256.17	3100	147-24-0	C06960
docosadienoate (22:2n6)	Lipid	Long Chain Polyunsaturated Fatty Acid (n3 and n6)	32415	LC/MS Neg	100001182	6034	335.296	5282807	7370-49-2	C16533
docosadioate (C22-DC)	Lipid	Fatty Acid, Dicarboxylate	39837	LC/MS Neg	100002952	5291.8	369.301	244872	505-56-6	C19625
docosahexaenoate (DHA; 22:6n3)	Lipid	Long Chain Polyunsaturated Fatty Acid (n3 and n6)	44675	LC/MS Neg	100000665	5525	327.233	445580	6217-54-5	C06429
docosahexaenoylcholine	Lipid	Fatty Acid Metabolism (Acyl Choline)	53263	LC/MS Pos Late	100009333	1378	414.337
docosapentaenoate (DPA; 22:5n3)	Lipid	Long Chain Polyunsaturated Fatty Acid (n3 and n6)	32504	LC/MS Neg	100001181	5571	329.249	6441454	2234-74-4	C16513
docosapentaenoate (n6 DPA; 22:5n6)	Lipid	Long Chain Polyunsaturated Fatty Acid (n3 and n6)	37478	LC/MS Neg	100001580	5624.5	329.249	6441454	25182-74-5	C16513
docosatrienoate (22:3n3)	Lipid	Long Chain Polyunsaturated Fatty Acid (n3 and n6)	32417	LC/MS Neg	100001195	5823	333.28	5312556	59708-86-0	C16534
docosatrienoate (22:3n6)*	Lipid	Long Chain Polyunsaturated Fatty Acid (n3 and n6)	57467	LC/MS Neg	100015762	5850	333.28
dodecadienoate (12:2)*	Lipid	Fatty Acid, Dicarboxylate	62276	LC/MS Neg	100020478	5146	195.139
dodecanedioate (C12)	Lipid	Fatty Acid, Dicarboxylate	32388	LC/MS Neg	100001102	2990	229.145	12736	693-23-2	C02678
dodecenedioate (C12:1-DC)*	Lipid	Fatty Acid, Dicarboxylate	61864	LC/MS Neg	100019972	2700	227.129
dopamine 3-O-sulfate	Amino Acid	Tyrosine Metabolism	48407	LC/MS Neg	100006361	1556.2	232.028	122136		C13690
ectoine	Xenobiotics	Chemical	35651	LC/MS Pos Early	100001635	1980	143.082	126041	96702-03-3	C06231
EDTA	Xenobiotics	Chemical	22163	LC/MS Neg	100001002	643	291.083	6049	60-00-4	C00284
eicosanedioate (C20-DC)	Lipid	Fatty Acid, Dicarboxylate	39831	LC/MS Neg	100002951	5200.9	341.27	75502	2424-92-2
eicosapentaenoate (EPA; 20:5n3)	Lipid	Long Chain Polyunsaturated Fatty Acid (n3 and n6)	18467	LC/MS Neg	2050	5450	301.217	446284	10-2005-9;10417-94-4	C06428
eicosenedioate (C20:1-DC)*	Lipid	Fatty Acid, Dicarboxylate	62923	LC/MS Neg	100021105	5095	339.254
eicosenoate (20:1n9 or 1n11)	Lipid	Long Chain Monounsaturated Fatty Acid	33587	LC/MS Neg	100001335	5950	309.28	5282768		C16526
eicosenoylcarnitine (C20:1)*	Lipid	Fatty Acid Metabolism (Acyl Carnitine, Monounsaturated)	57519	LC/MS Pos Late	100015838	1484	454.389
enalapril	Xenobiotics	Drug - Cardiovascular	52949	LC/MS Pos Late	100008948	900	377.207	3222	75847-73-3
epiandrosterone sulfate	Lipid	Androgenic Steroids	33973	LC/MS Neg	100001287	4855	369.174	9929317	22229-22-7
ergothioneine	Xenobiotics	Food Component/Plant	37459	LC/MS Pos Early	100002154	850	230.096	3032311	58511-63-0	C05570
erucate (22:1n9)	Lipid	Long Chain Monounsaturated Fatty Acid	1552	LC/MS Neg	1087	6355.6	337.311	5281116	112-86-7	C08316
erythritol	Xenobiotics	Food Component/Plant	20699	LC/MS Polar	100000846	1491	167.056	222285	149-32-6	C00503
erythronate*	Carbohydrate	Aminosugar Metabolism	42420	LC/MS Polar	100001320	2186	135.03	2781043	88759-55-1
escitalopram	Xenobiotics	Drug - Psychoactive	40459	LC/MS Pos Late	100003444	908	325.171	146570	219861-08-2	D07913
ethyl alpha-glucopyranoside	Xenobiotics	Food Component/Plant	63152	LC/MS Pos Early	100015965	1248	226.129	428040	34625-23-5
ethylmalonate	Amino Acid	Leucine, Isoleucine and Valine Metabolism	15765	LC/MS Polar	2054	2785	131.035	11756	601-75-2
ethylparaben sulfate	Xenobiotics	Chemical	48463	LC/MS Neg	100006271	3445	245.013		162338-11-6
etiocholanolone glucuronide	Lipid	Androgenic Steroids	47112	LC/MS Neg	100005403	4915	465.249	270605	3602-09-03
eugenol sulfate	Xenobiotics	Food Component/Plant	48715	LC/MS Neg	100006171	3782	243.033	180632	95480-60-7
ferulic acid 4-sulfate	Xenobiotics	Food Component/Plant	47114	LC/MS Neg	100005389	1200	273.007	6305574	86321-29-1
ADSGEGDFXAEGGGVR*	Peptide	Fibrinogen Cleavage Peptide	33084	LC/MS Pos Early	100001322	3350	768.85	16133137	25422-31-5
DSGEGDFXAEGGGVR*	Peptide	Fibrinogen Cleavage Peptide	31548	LC/MS Neg	100001323	2535	731.317
fluoxetine	Xenobiotics	Drug - Psychoactive	44619	LC/MS Pos Late	1382	1025	310.141	3386	59333-67-4	D00326
formiminoglutamate	Amino Acid	Histidine Metabolism	43493	LC/MS Pos Early	100002500	1880	175.071	439233	816-90-0	C00439
fructose	Carbohydrate	Fructose, Mannose and Galactose Metabolism	577	LC/MS Polar	878	2065	179.056	5984	57-48-7	C00095
fructosyllysine	Amino Acid	Lysine Metabolism	46227	LC/MS Pos Early	100005373	2784	309.166	123708	21291-40-7
fumarate	Energy	TCA Cycle	1643	LC/MS Polar	330	3084	115.004	444972	100-17-8	C00122
furosemide	Xenobiotics	Drug - Cardiovascular	43009	LC/MS Neg	100004241	3515	329	3440	54-31-9	D00331
galactonate	Carbohydrate	Fructose, Mannose and Galactose Metabolism	27719	LC/MS Polar	100001026	3085	195.051	128869	299-28-5	C00880
gamma-CEHC	Cofactors and Vitamins	Tocopherol Metabolism	44876	LC/MS Neg	100002094	3843	263.129	133098	178167-75-4
gamma-CEHC glucuronide*	Cofactors and Vitamins	Tocopherol Metabolism	42381	LC/MS Neg	100004243	2500	439.161
gamma-glutamyl-2-aminobutyrate	Peptide	Gamma-glutamyl Amino Acid	37092	LC/MS Pos Early	100001502	2380	233.113		16869-42-4
gamma-glutamylalanine	Peptide	Gamma-glutamyl Amino Acid	37063	LC/MS Pos Early	100001843	1986	219.098	440103	5875-41-2
gamma-glutamyl-alpha-lysine	Peptide	Gamma-glutamyl Amino Acid	55015	LC/MS Pos Early	100010901	2784	276.155	65254
gamma-glutamylcitrulline*	Peptide	Gamma-glutamyl Amino Acid	62104	LC/MS Pos Early	100020241	1644	305.146
gamma-glutamylglutamate	Peptide	Gamma-glutamyl Amino Acid	36738	LC/MS Pos Early	331	1775	277.103	92865	1116-22-9	C05282
gamma-glutamylglutamine	Peptide	Gamma-glutamyl Amino Acid	2730	LC/MS Pos Early	1140	1430	276.119	150914	10148-81-9	C05283
gamma-glutamylglycine	Peptide	Gamma-glutamyl Amino Acid	33949	LC/MS Pos Early	100001294	1535	205.082	165527	1948-29-4
gamma-glutamylhistidine	Peptide	Gamma-glutamyl Amino Acid	18245	LC/MS Pos Early	1235	2740	285.119	7017195	37460-15-4
gamma-glutamylisoleucine*	Peptide	Gamma-glutamyl Amino Acid	34457	LC/MS Neg	100001485	1600	259.13	14253342
gamma-glutamylleucine	Peptide	Gamma-glutamyl Amino Acid	18369	LC/MS Pos Early	1268	2991	261.144	151023	2566-39-4
gamma-glutamylmethionine	Peptide	Gamma-glutamyl Amino Acid	44872	LC/MS Pos Early	100001313	2640	279.101	7009567	17663-87-5
gamma-glutamylphenylalanine	Peptide	Gamma-glutamyl Amino Acid	33422	LC/MS Neg	100000491	1825	293.114	111299	7432-24-8
gamma-glutamylthreonine	Peptide	Gamma-glutamyl Amino Acid	33364	LC/MS Pos Early	100001314	1750	249.108	76078708	5652-48-2
gamma-glutamyltyrosine	Peptide	Gamma-glutamyl Amino Acid	2734	LC/MS Pos Early	1102	2518	311.124	94340	7432-23-7
gamma-glutamylvaline	Peptide	Gamma-glutamyl Amino Acid	43829	LC/MS Neg	100001126	1072	245.114	7015683	2746-34-1
gamma-tocopherol/beta-tocopherol	Cofactors and Vitamins	Tocopherol Metabolism	52473	LC/MS Pos Late	100008998	2384	416.364
gentisate	Amino Acid	Tyrosine Metabolism	18280	LC/MS Polar	100000447	905	153.019	3469	490-79-9	C00628
gluconate	Xenobiotics	Food Component/Plant	587	LC/MS Polar	338	2922	195.051	10690	527-07-1	C00257
glucose	Carbohydrate	Glycolysis, Gluconeogenesis, and Pyruvate Metabolism	48152	LC/MS Polar	572	2342	225.062	79025	50-99-7	C00031
glucuronate	Carbohydrate	Aminosugar Metabolism	15443	LC/MS Polar	100000257	3233.3	193.035	444791	207300-70-7	C00191
glucuronide of C10H18O2 (1)*	Partially Characterized Molecules	Partially Characterized Molecules	61881	LC/MS Neg	100019990	2728	345.156
glucuronide of C10H18O2 (7)*	Partially Characterized Molecules	Partially Characterized Molecules	61887	LC/MS Neg	100020014	3790	345.156
glucuronide of C10H18O2 (8)*	Partially Characterized Molecules	Partially Characterized Molecules	61888	LC/MS Neg	100020015	3865	345.156
glucuronide of piperine metabolite C17H21NO3 (3)*	Xenobiotics	Food Component/Plant	62290	LC/MS Neg	100020491	3951	462.177
glucuronide of piperine metabolite C17H21NO3 (4)*	Xenobiotics	Food Component/Plant	62291	LC/MS Neg	100020492	3992	462.177
glucuronide of piperine metabolite C17H21NO3 (5)*	Xenobiotics	Food Component/Plant	62292	LC/MS Neg	100020493	4039	462.177
glutamate	Amino Acid	Glutamate Metabolism	57	LC/MS Pos Early	561	1500	148.06	611	56-86-0	C00025
glutamine	Amino Acid	Glutamate Metabolism	53	LC/MS Pos Early	563	1291	147.076	5961	56-85-9	C00064
glutarate (C5-DC)	Lipid	Fatty Acid, Dicarboxylate	396	LC/MS Polar	339	2900	131.035	743	110-94-1	C00489
glutaroylcarnitine (C5)	Amino Acid	Lysine Metabolism	44664	LC/MS Pos Early	100001593	2393	276.144	71464488	102636-82-8
glycerate	Carbohydrate	Glycolysis, Gluconeogenesis, and Pyruvate Metabolism	1572	LC/MS Polar	1052	2070.4	105.019	752	600-19-1	C00258
glycerol	Lipid	Glycerolipid Metabolism	15122	LC/MS Neg	1254	758	91.0401	753	56-81-5	C00116
glycerol 3-phosphate	Lipid	Glycerolipid Metabolism	43847	LC/MS Pos Early	100000258	580	173.021	754	29849-82-9	C00093
glycerophosphoethanolamine	Lipid	Phospholipid Metabolism	37455	LC/MS Pos Early	100001620	659	216.063	123874	33049-08-0	C01233
glycerophosphorylcholine (GPC)	Lipid	Phospholipid Metabolism	15990	LC/MS Pos Early	100000269	672	258.11	71920	28319-77-9	C00670
glycine	Amino Acid	Glycine, Serine and Threonine Metabolism	58	LC/MS Pos Early	340	1375	76.0393	750	56-40-6	C00037
glycine conjugate of C10H14O2 (1)*	Partially Characterized Molecules	Partially Characterized Molecules	62146	LC/MS Neg	100020254	4335	222.114
glyco-beta-muricholate	Lipid	Primary Bile Acid Metabolism	62066	LC/MS Neg	100020214	4762	464.302
glycochenodeoxycholate	Lipid	Primary Bile Acid Metabolism	32346	LC/MS Neg	1628	5236.1	448.307	12544	16564-43-5	C05466
glycochenodeoxycholate 3-sulfate	Lipid	Primary Bile Acid Metabolism	52974	LC/MS Neg	100006641	4820	263.628
glycochenodeoxycholate glucuronide (1)	Lipid	Primary Bile Acid Metabolism	52983	LC/MS Neg	100009264	4806	311.666
glycocholate	Lipid	Primary Bile Acid Metabolism	18476	LC/MS Neg	342	5163	464.302	10140	475-31-0;863-57-0	C01921
glycocholate glucuronide (1)	Lipid	Primary Bile Acid Metabolism	52977	LC/MS Neg	100009259	4533	640.334
glycocholenate sulfate*	Lipid	Secondary Bile Acid Metabolism	32599	LC/MS Neg	100001989	4750	254.623
glycodeoxycholate	Lipid	Secondary Bile Acid Metabolism	18477	LC/MS Neg	100000436	5281	448.307	3035026	360-65-6	C05464
glycodeoxycholate 3-sulfate	Lipid	Secondary Bile Acid Metabolism	52975	LC/MS Neg	100006642	4875	263.628
glycodeoxycholate glucuronide (1)	Lipid	Secondary Bile Acid Metabolism	52982	LC/MS Neg	100009266	4815	311.666
glycohyocholate	Lipid	Secondary Bile Acid Metabolism	42574	LC/MS Neg	100004083	5020	464.302
glycolithocholate	Lipid	Secondary Bile Acid Metabolism	31912	LC/MS Neg	100001064	5357.1	432.312	115245	474-74-8	C15557
glycolithocholate sulfate*	Lipid	Secondary Bile Acid Metabolism	32620	LC/MS Neg	100001657	5011	255.631	72222	15324-64-8	C11301
glycosyl ceramide (d18:2/24:1, d18:1/24:2)*	Lipid	Hexosylceramides (HCER)	57453	LC/MS Pos Late	100015745	3380	808.666
glycosyl-N-(2-hydroxynervonoyl)-sphingosine (d18:1/24:1(2OH))*	Lipid	Hexosylceramides (HCER)	57444	LC/MS Pos Late	100015752	3839	826.677
glycosyl-N-behenoyl-sphingadienine (d18:2/22:0)*	Lipid	Hexosylceramides (HCER)	57421	LC/MS Pos Late	100015625	3420	782.65
glycosyl-N-nervonoyl-sphingosine (d18:1/24:1)*	Lipid	Hexosylceramides (HCER)	57369	LC/MS Pos Late	100001878	3990	810.682
glycosyl-N-palmitoyl-sphingosine (d18:1/16:0)	Lipid	Hexosylceramides (HCER)	53013	LC/MS Pos Late	100009272	2623	700.572
glycosyl-N-stearoyl-sphingosine (d18:1/18:0)	Lipid	Hexosylceramides (HCER)	52234	LC/MS Pos Late	100001882	3053	728.604
glycoursodeoxycholate	Lipid	Secondary Bile Acid Metabolism	39379	LC/MS Neg	100002911	5033	448.307	12310288	64480-66-6
guaiacol sulfate	Xenobiotics	Benzoate Metabolism	46111	LC/MS Neg	100004208	2344	203.002	22473
guanidinoacetate	Amino Acid	Creatine Metabolism	43802	LC/MS Pos Early	344	1937	118.061	763	352-97-6	C00581
guanidinosuccinate	Amino Acid	Guanidino and Acetamido Metabolism	32446	LC/MS Pos Early	100001212	1892	176.067	97856	6133-30-8	C03139
gulonate*	Cofactors and Vitamins	Ascorbate and Aldarate Metabolism	46957	LC/MS Polar	100001586	2750	195.051	9794176	20246-53-1	C00257
heme	Cofactors and Vitamins	Hemoglobin and Porphyrin Metabolism	41754	LC/MS Neg	100001386	5325	632.172	26945	14875-96-8	C00032
heptanoate (7:0)	Lipid	Medium Chain Fatty Acid	1644	LC/MS Neg	925	3670	129.092	8094	111-14-8	C17714
heptenedioate (C7:1-DC)*	Lipid	Fatty Acid, Dicarboxylate	61866	LC/MS Polar	100019981	2816	157.051
hexadecadienoate (16:2n6)	Lipid	Long Chain Polyunsaturated Fatty Acid (n3 and n6)	57652	LC/MS Neg	100009394	5398	251.202		28290-73-5
hexadecanedioate (C16)	Lipid	Fatty Acid, Dicarboxylate	35678	LC/MS Neg	100001614	4615	285.207	10459	505-54-4	C19615
hexadecenedioate (C16:1-DC)*	Lipid	Fatty Acid, Dicarboxylate	61862	LC/MS Neg	100019975	4380	283.191
hexanoylcarnitine (C6)	Lipid	Fatty Acid Metabolism (Acyl Carnitine, Medium Chain)	32328	LC/MS Pos Late	100000781	800	260.186	6426853	6920-35-0
hexanoylglutamine	Lipid	Fatty Acid Metabolism (Acyl Glutamine)	54907	LC/MS Neg	100001733	2780	243.135
hippurate	Xenobiotics	Benzoate Metabolism	15753	LC/MS Neg	100000014	2106.9	178.051	464	495-69-2	C01586
histidine	Amino Acid	Histidine Metabolism	59	LC/MS Neg	355	755.9	154.062	6274	5934-29-2	C00135
histidine betaine (hercynine)*	Xenobiotics	Food Component/Plant	62278	LC/MS Pos Early	100004059	2094	198.124	3083620	534-30-5
homoarginine	Amino Acid	Urea cycle; Arginine and Proline Metabolism	22137	LC/MS Pos Early	100000961	2882	189.135	9085	156-86-5	C01924
homocitrulline	Amino Acid	Urea cycle; Arginine and Proline Metabolism	22138	LC/MS Pos Early	100000963	1908	190.119	65072	1190-49-4	C02427
homostachydrine*	Xenobiotics	Food Component/Plant	33009	LC/MS Pos Early	100001550	1750	158.118	441447	1195-94-4	C08283
homovanillate (HVA)	Amino Acid	Tyrosine Metabolism	1101	LC/MS Neg	117	1649	181.051	1738	306-08-1	C05582
HWESASLLR	Peptide	Polypeptide	44657	LC/MS Pos Late	100001281	786	549.788
HWESASXX*	Peptide	Polypeptide	57711	LC/MS Neg	100001327	3722	940.453
HXGXA*	Peptide	Polypeptide	62508	LC/MS Neg	100001330	3600	508.289
hydantoin-5-propionate	Amino Acid	Histidine Metabolism	40473	LC/MS Polar	100002514	2080	171.041	782	5624-26-0	C05565
hydrochlorothiazide	Xenobiotics	Drug - Cardiovascular	39625	LC/MS Neg	100002734	2046	295.957	3639	58-93-5	C07041
hydroquinone sulfate	Xenobiotics	Drug - Topical Agents	35322	LC/MS Neg	100001604	1395	188.986	161220	123-31-9	C00530
hydroxyasparagine	Amino Acid	Alanine and Aspartate Metabolism	62060	LC/MS Pos Early	100020205	1149	149.056	97663		C03124
hydroxy-CMPF*	Lipid	Fatty Acid, Dicarboxylate	62277	LC/MS Neg	100019794	1516	255.087
hydroxycotinine	Xenobiotics	Tobacco Metabolite	38661	LC/MS Pos Early	100002717	2030	193.097	10219774	34834-67-8
hydroxy-N6,N6,N6-trimethyllysine*	Amino Acid	Lysine Metabolism	62959	LC/MS Pos Early	100021123	2759	205.155
hydroxypalmitoyl sphingomyelin (d18:1/16:0(OH))	Lipid	Sphingomyelins	62851	LC/MS Pos Late	100021000	2056	719.57
hyocholate	Lipid	Secondary Bile Acid Metabolism	34093	LC/MS Neg	100001279	5046	407.28	92805	547-75-1	C17649
hypotaurine	Amino Acid	Methionine, Cysteine, SAM and Taurine Metabolism	590	LC/MS Polar	358	2763.4	108.012	107812	300-84-5	C00519
hypoxanthine	Nucleotide	Purine Metabolism, (Hypo)Xanthine/Inosine containing	3127	LC/MS Neg	171	1291.2	135.031	790	68-94-0	C00262
ibuprofen	Xenobiotics	Drug - Analgesics, Anesthetics	17799	LC/MS Neg	1487	4925	205.123	3672	15687-27-1	D00126
imidazole lactate	Amino Acid	Histidine Metabolism	15716	LC/MS Pos Early	100000263	2040	157.061	440129	14403-45-3	C05568
imidazole propionate	Amino Acid	Histidine Metabolism	40730	LC/MS Pos Early	100003434	2263	141.066	70630	1074-59-5
iminodiacetate (IDA)	Xenobiotics	Chemical	21025	LC/MS Pos Early	100000900	830	134.045	8897	142-73-4	C19911
indoleacetate	Amino Acid	Tryptophan Metabolism	27513	LC/MS Neg	100001034	2200	174.056	802	6505-45-9	C00954
indoleacetoylcarnitine*	Amino Acid	Tryptophan Metabolism	62279	LC/MS Pos Early	100020479	3114	319.165
indoleacetylglutamine	Amino Acid	Tryptophan Metabolism	42087	LC/MS Neg	100001731	2535	302.115	25200879
indolelactate	Amino Acid	Tryptophan Metabolism	18349	LC/MS Neg	100000463	2286	204.067	92904	832-97-3	C02043
indolepropionate	Amino Acid	Tryptophan Metabolism	32405	LC/MS Neg	100001083	2795	188.072	3744	830-96-6
indolin-2-one	Xenobiotics	Food Component/Plant	43374	LC/MS Pos Early	100004318	2575	134.06	321710	59-48-3	C12312
inosine	Nucleotide	Purine Metabolism, (Hypo)Xanthine/Inosine containing	1123	LC/MS Neg	361	1602.1	267.073	6021	58-63-9	C00294
isobutyrylcarnitine (C4)	Amino Acid	Leucine, Isoleucine and Valine Metabolism	33441	LC/MS Pos Early	100001055	2810	232.154	168379	25518-49-4
isobutyrylglycine (C4)	Amino Acid	Leucine, Isoleucine and Valine Metabolism	35437	LC/MS Neg	100001590	1420	144.067	10855600	15926-18-8
isoeugenol sulfate	Xenobiotics	Food Component/Plant	48997	LC/MS Neg	100006089	3893	243.033
isoleucine	Amino Acid	Leucine, Isoleucine and Valine Metabolism	1125	LC/MS Pos Early	376	2800	132.102	6306	73-32-5	C00407
isoleucylglycine	Peptide	Dipeptide	40008	LC/MS Pos Early	100003169	2719	189.123	342532	868-28-0
isoursodeoxycholate	Lipid	Secondary Bile Acid Metabolism	57577	LC/MS Neg	100002488	4809	391.285	127601	78919-26-3	C17662
isovalerate (C5)	Amino Acid	Leucine, Isoleucine and Valine Metabolism	44656	LC/MS Neg	100000708	1564	101.061	10430	503-74-2	C08262
isovalerylcarnitine (C5)	Amino Acid	Leucine, Isoleucine and Valine Metabolism	34407	LC/MS Pos Early	100001393	3085	246.17	6426851	31023-24-2
isovalerylglycine	Amino Acid	Leucine, Isoleucine and Valine Metabolism	35107	LC/MS Neg	100001452	1950	158.082	546304	16284-60-9
I-urobilinogen	Cofactors and Vitamins	Hemoglobin and Porphyrin Metabolism	32426	LC/MS Neg	100001226	4190	591.319	26818	14684-37-8	C05790
kynurenate	Amino Acid	Tryptophan Metabolism	1417	LC/MS Neg	98	2224	188.035	3845	492-27-3	C01717
kynurenine	Amino Acid	Tryptophan Metabolism	15140	LC/MS Neg	100000265	1868.2	207.078	161166	2922-83-0	C00328
lactate	Carbohydrate	Glycolysis, Gluconeogenesis, and Pyruvate Metabolism	527	LC/MS Neg	482	681.6	89.0244	612	79-33-4	C00186
lactobacillic acid	Xenobiotics	Bacterial/Fungal	63048	LC/MS Neg	100021065	5822	295.264	10417	503-06-0
lactosyl-N-behenoyl-sphingosine (d18:1/22:0)*	Lipid	Lactosylceramides (LCER)	57422	LC/MS Pos Late	100015623	3842	946.719
lactosyl-N-nervonoyl-sphingosine (d18:1/24:1)*	Lipid	Lactosylceramides (LCER)	57370	LC/MS Pos Late	100015620	3778	972.735
lactosyl-N-palmitoyl-sphingosine (d18:1/16:0)	Lipid	Lactosylceramides (LCER)	53010	LC/MS Pos Late	100009030	2527	862.625		4201-62-1
lanthionine	Amino Acid	Methionine, Cysteine, SAM and Taurine Metabolism	42002	LC/MS Pos Early	100003892	1730	209.059	98504	3183-08-02
laurate (12:0)	Lipid	Medium Chain Fatty Acid	1645	LC/MS Neg	181	5300	199.17	3893	143-07-7	C02679
laurylcarnitine (C12)	Lipid	Fatty Acid Metabolism (Acyl Carnitine, Medium Chain)	34534	LC/MS Pos Late	100001392	1235	344.28	10427569	25518-54-1
leucine	Amino Acid	Leucine, Isoleucine and Valine Metabolism	60	LC/MS Pos Early	397	2864	132.102	6106	61-90-5	C00123
leucylalanine	Peptide	Dipeptide	40010	LC/MS Pos Early	100003179	2801	203.139	259321	7298-84-2
leucylglutamine*	Peptide	Dipeptide	48189	LC/MS Pos Early	100003183	2620	260.161	4305457
leucylglycine	Peptide	Dipeptide	40045	LC/MS Pos Early	100003185	2778	189.123	79070	686-50-0
leukotriene B4	Lipid	Eicosanoid	37530	LC/MS Neg	399	5186	335.223	5280492	71160-24-2	C02165
levulinoylcarnitine	Xenobiotics	Food Component/Plant	63359	LC/MS Pos Early	100021140	2520	260.149
lignoceroyl sphingomyelin (d18:1/24:0)	Lipid	Sphingomyelins	57330	LC/MS Pos Late	100006298	3437	815.7		60037-60-7
lignoceroylcarnitine (C24)*	Lipid	Fatty Acid Metabolism (Acyl Carnitine, Long Chain Saturated)	57515	LC/MS Pos Late	100015834	1603	512.467
linoleate (18:2n6)	Lipid	Long Chain Polyunsaturated Fatty Acid (n3 and n6)	1105	LC/MS Neg	180	5535	279.233	5280450	60-33-3	C01595
linolenate (18:3n3 or 3n6)	Lipid	Long Chain Polyunsaturated Fatty Acid (n3 and n6)	34035	LC/MS Neg	100001337	5450	277.217	5280934		C06426
linoleoyl ethanolamide	Lipid	Endocannabinoid	52608	LC/MS Neg	100006726	6150	322.275	5283446	68171-52-8
linoleoyl-arachidonoyl-glycerol (18:2/20:4) [1]*	Lipid	Diacylglycerol	54955	LC/MS Pos Late	100010922	2590	658.541
linoleoyl-arachidonoyl-glycerol (18:2/20:4) [2]*	Lipid	Diacylglycerol	54956	LC/MS Pos Late	100010923	2650	658.541
linoleoylcarnitine (C18:2)*	Lipid	Fatty Acid Metabolism (Acyl Carnitine, Polyunsaturated)	46223	LC/MS Pos Late	100003151	1430	424.342	6450015	36816-10-1
linoleoylcholine*	Lipid	Fatty Acid Metabolism (Acyl Choline)	57463	LC/MS Pos Late	100015760	1388	366.337
linoleoyl-docosahexaenoyl-glycerol (18:2/22:6) [2]*	Lipid	Diacylglycerol	54950	LC/MS Pos Late	100010929	2500	682.541
linoleoyl-linolenoyl-glycerol (18:2/18:3) [2]*	Lipid	Diacylglycerol	54964	LC/MS Pos Late	100010927	2478	632.525
linoleoyl-linoleoyl-glycerol (18:2/18:2) [1]*	Lipid	Diacylglycerol	54968	LC/MS Pos Late	100010941	2720	634.541
lisinopril	Xenobiotics	Drug - Cardiovascular	54787	LC/MS Pos Late	100009389	698	406.234	3937	76547-98-3
lithocholate sulfate (1)	Lipid	Secondary Bile Acid Metabolism	62526	LC/MS Neg	100020823	4811	227.12
lithocholic acid sulfate (2)	Lipid	Secondary Bile Acid Metabolism	62527	LC/MS Neg	100020824	5028	227.12
L-urobilin	Cofactors and Vitamins	Hemoglobin and Porphyrin Metabolism	40173	LC/MS Pos Late	100002568	901	595.349	5280818	34217-90-8	C05793
lysine	Amino Acid	Lysine Metabolism	1301	LC/MS Pos Early	407	2850	147.113	5962	56-87-1	C00047
malate	Energy	TCA Cycle	1303	LC/MS Neg	409	615.6	133.014	525	6915-15-7	C00149
maleate	Lipid	Fatty Acid, Dicarboxylate	20676	LC/MS Polar	100000707	2640	115.004	444266	110-16-7	C01384
malonate	Lipid	Fatty Acid Synthesis	15872	LC/MS Polar	818	3447	103.004	867	141-82-2;26522-22-85-0	C00383
maltose	Carbohydrate	Glycogen Metabolism	15586	LC/MS Polar	913	3329.4	387.114	10991489	6363-53-7	C00208
mannitol/sorbitol	Carbohydrate	Fructose, Mannose and Galactose Metabolism	46142	LC/MS Polar	100001740	2320	181.072	5780		C00794
mannonate*	Xenobiotics	Food Component/Plant	62864	LC/MS Polar	100003695	2736	195.051	3246006	642-99-9
mannose	Carbohydrate	Fructose, Mannose and Galactose Metabolism	48153	LC/MS Polar	803	2200	225.062	18950	3458-28-4	C00159
maprotiline	Xenobiotics	Drug - Psychoactive	40444	LC/MS Pos Late	100003439	1010	278.19	4011	10347-81-6	C07107
margarate (17:0)	Lipid	Long Chain Saturated Fatty Acid	1121	LC/MS Neg	891	5731	269.249	10465	506-12-7
mead acid (20:3n9)	Lipid	Long Chain Polyunsaturated Fatty Acid (n3 and n6)	35174	LC/MS Neg	100001472	5650	305.249	5312531	20590-32-3
metabolonic lactone sulfate	Partially Characterized Molecules	Partially Characterized Molecules	63153	LC/MS Neg	100021331	4802	427.216
metformin	Xenobiotics	Drug - Metabolic	38306	LC/MS Pos Early	100002405	2817	130.109	4091	1115-70-4	C07151
methionine	Amino Acid	Methionine, Cysteine, SAM and Taurine Metabolism	1302	LC/MS Pos Early	415	2526	150.058	6137	63-68-3	C00073
methionine sulfone	Amino Acid	Methionine, Cysteine, SAM and Taurine Metabolism	44878	LC/MS Pos Early	100004635	1250	182.048	69961	820-10-0
methionine sulfoxide	Amino Acid	Methionine, Cysteine, SAM and Taurine Metabolism	18374	LC/MS Pos Early	100000039	1272	166.053	158980	3226-65-1	C02989
methyl glucopyranoside (alpha + beta)	Xenobiotics	Food Component/Plant	46144	LC/MS Neg	100005864	1070	193.072
methyl indole-3-acetate	Xenobiotics	Food Component/Plant	1584	LC/MS Pos Early	1104	3380	190.086	74706	1912-33-0
methyl-4-hydroxybenzoate sulfate	Xenobiotics	Benzoate Metabolism	48429	LC/MS Neg	100006116	2873	230.997
methylmalonate (MMA)	Lipid	Fatty Acid Metabolism (also BCAA Metabolism)	1496	LC/MS Polar	418	3078.4	117.019	487	516-05-2	C02170
methylnaphthyl sulfate (2)*	Xenobiotics	Chemical	61873	LC/MS Neg	100020006	4163	237.023
methylsuccinate	Amino Acid	Leucine, Isoleucine and Valine Metabolism	15745	LC/MS Polar	2051	2800	131.035	10349	498-21-5
methylsuccinoylcarnitine	Amino Acid	Leucine, Isoleucine and Valine Metabolism	53031	LC/MS Pos Early	100009275	2589	276.144
metoprolol	Xenobiotics	Drug - Cardiovascular	18037	LC/MS Pos Early	2028	3312	268.191	4171	56392-17-7	D02358
metoprolol acid metabolite*	Xenobiotics	Drug - Cardiovascular	34109	LC/MS Pos Early	100001385	2950	268.154	62936	56392-14-4
myo-inositol	Lipid	Inositol Metabolism	1124	LC/MS Polar	363	3506.3	225.062	892	87-89-8	C00137
myristate (14:0)	Lipid	Long Chain Saturated Fatty Acid	1365	LC/MS Neg	519	5440	227.202	11005	544-63-8	C06424
myristoleate (14:1n5)	Lipid	Long Chain Monounsaturated Fatty Acid	32418	LC/MS Neg	100001198	5346.9	225.186	5281119	544-64-9	C08322
myristoleoylcarnitine (C14:1)*	Lipid	Fatty Acid Metabolism (Acyl Carnitine, Monounsaturated)	48182	LC/MS Pos Late	100006051	1316	370.295	90659872	889848-55-9
myristoyl dihydrosphingomyelin (d18:0/14:0)*	Lipid	Dihydrosphingomyelins	57365	LC/MS Pos Late	100009038	2060	677.559
myristoylcarnitine (C14)	Lipid	Fatty Acid Metabolism (Acyl Carnitine, Long Chain Saturated)	33952	LC/MS Pos Late	100001270	1350	372.311	6426854	18822-89-4
myristoyl-linoleoyl-glycerol (14:0/18:2) [2]*	Lipid	Diacylglycerol	57408	LC/MS Pos Late	100015684	2720	582.509
N-(2-furoyl)glycine	Xenobiotics	Food Component/Plant	31536	LC/MS Neg	100001086	1525	168.03	21863	5657-19-2;5657-19-2
N,N,N-trimethyl-5-aminovalerate	Amino Acid	Lysine Metabolism	57687	LC/MS Pos Early	100015962	2186	160.133
N,N,N-trimethyl-alanylproline betaine (TMAP)	Amino Acid	Urea cycle; Arginine and Proline Metabolism	62947	LC/MS Pos Early	100020217	2470	229.155
N,N-dimethyl-5-aminovalerate	Amino Acid	Lysine Metabolism	62819	LC/MS Pos Early	100020842	2290	146.118
N,N-dimethylalanine	Amino Acid	Alanine and Aspartate Metabolism	63151	LC/MS Pos Early	100020371	1370	118.086	5488191	2812-31-9
N1-Methyl-2-pyridone-5-carboxamide	Cofactors and Vitamins	Nicotinate and Nicotinamide Metabolism	40469	LC/MS Neg	100001468	1668	151.051	69698	701-44-0	C05842
N1-Methyl-4-pyridone-3-carboxamide	Cofactors and Vitamins	Nicotinate and Nicotinamide Metabolism	57584	LC/MS Pos Early	100001469	1260	153.066	440810	769-49-3	C05843
1-methyladenosine	Nucleotide	Purine Metabolism, Adenine containing	15650	LC/MS Pos Early	1242	2120	282.12	27476	15763-06-1	C02494
N1-methylinosine	Nucleotide	Purine Metabolism, (Hypo)Xanthine/Inosine containing	48351	LC/MS Pos Early	100001409	1430	283.104	65095	20245-33-4
N2,N2-dimethylguanosine	Nucleotide	Purine Metabolism, Guanine containing	35137	LC/MS Pos Early	100001412	2210	312.13	92919	2140-67-2
N2,N5-diacetylornithine	Amino Acid	Urea cycle; Arginine and Proline Metabolism	43591	LC/MS Neg	100004575	1367	215.104	10398396	39825-23-5
N2-acetyl,N6,N6-dimethyllysine	Amino Acid	Lysine Metabolism	63254	LC/MS Pos Early	100020545	2172	217.155
N2-acetyl,N6-methyllysine	Amino Acid	Lysine Metabolism	62954	LC/MS Pos Early	100020546	2168	203.139
N4-acetylcytidine	Nucleotide	Pyrimidine Metabolism, Cytidine containing	35130	LC/MS Pos Early	100001413	1580	286.103	107461	3768-18-1
N6,N6,N6-trimethyllysine	Amino Acid	Lysine Metabolism	1498	LC/MS Pos Early	189	2825	189.16	440120	23284-33-5	C03793
N6,N6-dimethyllysine	Amino Acid	Lysine Metabolism	62862	LC/MS Pos Early	100020417	2831	175.144	193344	2259-86-1	C05545
N6-acetyllysine	Amino Acid	Lysine Metabolism	36752	LC/MS Neg	100001734	1059	187.109	92832	692-04-6	C02727
N6-carbamoylthreonyladenosine	Nucleotide	Purine Metabolism, Adenine containing	35157	LC/MS Pos Early	100001415	2008	413.142	161466	24719-82-2
N6-methyllysine	Amino Acid	Lysine Metabolism	62860	LC/MS Pos Early	100003415	2831	161.128	164795	1188-07-4	C02728
N-acetyl-1-methylhistidine*	Amino Acid	Histidine Metabolism	43255	LC/MS Pos Early	100004299	2100	212.103	193270
N-acetyl-2-aminooctanoate*	Lipid	Fatty Acid, Amino	62059	LC/MS Neg	100020204	3943	200.129	95555
N-acetyl-3-methylhistidine*	Amino Acid	Histidine Metabolism	43256	LC/MS Pos Early	100002204	2056	212.103	193270	37841-04-6
N-acetylalanine	Amino Acid	Alanine and Aspartate Metabolism	1585	LC/MS Neg	1110	861.2	130.051	88064	97-69-8	C02847
N-acetylalliin	Xenobiotics	Food Component/Plant	45404	LC/MS Pos Early	100005367	1348	220.064
N-acetylarginine	Amino Acid	Urea cycle; Arginine and Proline Metabolism	33953	LC/MS Pos Early	100001266	2245	217.13	67427	155-84-0	C02562
N-acetylaspartate (NAA)	Amino Acid	Alanine and Aspartate Metabolism	22185	LC/MS Polar	100000787	3143	174.041	65065	997-55-7;997-55-7	C01042
N-acetyl-aspartyl-glutamate (NAAG)	Amino Acid	Glutamate Metabolism	35665	LC/MS Pos Early	100001612	1035	305.098	5255	3106-85-2	C12270
N-acetyl-beta-alanine	Nucleotide	Pyrimidine Metabolism, Uracil containing	37432	LC/MS Neg	100002102	773	130.051	76406	3025-95-4	C01073
N-acetyl-cadaverine	Amino Acid	Lysine Metabolism	43530	LC/MS Pos Early	100002249	2385	145.134	189087	32343-73-0
N-acetylcarnosine	Amino Acid	Histidine Metabolism	43488	LC/MS Neg	100004046	1235	267.11	9903482	56353-15-2
N-acetylglucosamine/N-acetylgalactosamine	Carbohydrate	Aminosugar Metabolism	46539	LC/MS Pos Early	100006435	715	222.097	24139
N-acetylglucosaminylasparagine	Carbohydrate	Aminosugar Metabolism	48149	LC/MS Pos Early	1215	1212	336.14	123826	2776-93-4	C04540
N-acetylglutamate	Amino Acid	Glutamate Metabolism	15720	LC/MS Pos Early	100000282	1050	190.071	70914	5817-08-03	C00624
N-acetylglutamine	Amino Acid	Glutamate Metabolism	33943	LC/MS Polar	100001253	2140	187.072	182230	2490-97-3	C02716
N-acetylglycine	Amino Acid	Glycine, Serine and Threonine Metabolism	27710	LC/MS Polar	100001006	1780	116.035	10972	543-24-8
N-acetylhistidine	Amino Acid	Histidine Metabolism	33946	LC/MS Pos Early	100001293	2065	198.087	75619	39145-52-3	C02997
N-acetyl-isoputreanine*	Amino Acid	Polyamine Metabolism	62309	LC/MS Pos Early	100020487	2305	203.139
N-acetylleucine	Amino Acid	Leucine, Isoleucine and Valine Metabolism	1587	LC/MS Neg	1082	2400	172.098	70912	1188-21-2	C02710
N-acetylmethionine	Amino Acid	Methionine, Cysteine, SAM and Taurine Metabolism	1589	LC/MS Neg	1083	1787	190.054	448580	65-82-7	C02712
N-acetylneuraminate	Carbohydrate	Aminosugar Metabolism	32377	LC/MS Pos Early	1162	660	310.113	439197	131-48-6	C00270
N-acetylphenylalanine	Amino Acid	Phenylalanine Metabolism	33950	LC/MS Neg	100001256	2597	206.082	74839	2018-61-3	C03519
N-acetylproline	Amino Acid	Urea cycle; Arginine and Proline Metabolism	34387	LC/MS Pos Early	100001334	1695	158.081	322640	1074-79-9
N-acetylputrescine	Amino Acid	Polyamine Metabolism	37496	LC/MS Pos Early	192	2230	131.118	122356	18233-70-0	C02714
N-acetylserine	Amino Acid	Glycine, Serine and Threonine Metabolism	37076	LC/MS Polar	100001851	2000	146.046	65249	97-14-3
N-acetyltaurine	Amino Acid	Methionine, Cysteine, SAM and Taurine Metabolism	48187	LC/MS Polar	100005466	1249	166.018	159864
N-acetylthreonine	Amino Acid	Glycine, Serine and Threonine Metabolism	33939	LC/MS Neg	100001274	821.6	160.062	152204	17093-74-2
N-acetyltryptophan	Amino Acid	Tryptophan Metabolism	33959	LC/MS Neg	100001254	2630	245.093	700653	1218-34-4	C03137
N-acetylvaline	Amino Acid	Leucine, Isoleucine and Valine Metabolism	1591	LC/MS Neg	1084	1704	158.082	66789	96-81-1
naproxen	Xenobiotics	Drug - Analgesics, Anesthetics	12122	LC/MS Neg	1384	4155	229.087	156391	22204-53-1	C01517
N-behenoyl-sphingadienine (d18:2/22:0)*	Lipid	Ceramides	57372	LC/MS Pos Late	100015624	3911	620.598
N-carbamoylalanine	Amino Acid	Alanine and Aspartate Metabolism	52340	LC/MS Pos Early	100006369	950	133.061	426409	77340-50-2
N-carbamoylaspartate	Nucleotide	Pyrimidine Metabolism, Orotate containing	1594	LC/MS Polar	1108	3800	175.036	93072	923-37-5	C00438
N-carbamoylvaline	Amino Acid	Leucine, Isoleucine and Valine Metabolism	62852	LC/MS Neg	100020351	1270	159.078	5151292	26081-00-5
N-delta-acetylornithine	Amino Acid	Urea cycle; Arginine and Proline Metabolism	43249	LC/MS Pos Early	100004523	1877	175.108	9920500
nervonoylcarnitine (C24:1)*	Lipid	Fatty Acid Metabolism (Acyl Carnitine, Monounsaturated)	57531	LC/MS Pos Late	100015846	1602	510.452
N-formylanthranilic acid	Amino Acid	Tryptophan Metabolism	43549	LC/MS Polar	100004561	900	164.035	101399	3342-77-6	C05653
N-formylmethionine	Amino Acid	Methionine, Cysteine, SAM and Taurine Metabolism	2829	LC/MS Neg	194	1543.8	176.039	439750	4289-98-9	C03145
nicotinamide	Cofactors and Vitamins	Nicotinate and Nicotinamide Metabolism	594	LC/MS Pos Early	432	1942	123.055	936	98-92-0	C00153
N-methylhydroxyproline	Amino Acid	Urea cycle; Arginine and Proline Metabolism	62068	LC/MS Pos Early	100020215	1145	146.081
N-methylpipecolate	Xenobiotics	Bacterial/Fungal	47101	LC/MS Pos Early	100005383	1932	144.102	11286529	41447-17-0
N-methylproline	Amino Acid	Urea cycle; Arginine and Proline Metabolism	37431	LC/MS Pos Early	100001956	1335	130.086	557	475-11-6
nonadecanoate (19:0)	Lipid	Long Chain Saturated Fatty Acid	1356	LC/MS Neg	892	6068	297.28	12591	646-30-0	C16535
nonanoylcarnitine (C9)	Lipid	Fatty Acid Metabolism (Acyl Carnitine, Medium Chain)	61775	LC/MS Pos Late	100006620	1003	302.233
N-palmitoylglycine	Lipid	Fatty Acid Metabolism (Acyl Glycine)	42092	LC/MS Neg	100003686	5580	312.254	151008	2441-41-0
N-palmitoylserine	Lipid	Endocannabinoid	57659	LC/MS Neg	100015640	5557	342.265	6453686	58725-46-5;474943-14-1
N-palmitoyl-sphingadienine (d18:2/16:0)*	Lipid	Ceramides	57416	LC/MS Pos Late	100015609	2490	536.504
N-palmitoyl-sphinganine (d18:0/16:0)	Lipid	Dihydroceramides	52604	LC/MS Pos Late	100009028	3090	540.535	5283572	5966-29-0
N-palmitoyl-sphingosine (d18:1/16:0)	Lipid	Ceramides	44877	LC/MS Pos Late	1518	2893	538.519	5283564	24696-26-2
N-stearoyl-sphingadienine (d18:2/18:0)*	Lipid	Ceramides	57417	LC/MS Pos Late	100015632	2846	564.535
N-stearoyl-sphingosine (d18:1/18:0)*	Lipid	Ceramides	54979	LC/MS Pos Late	1547	3392	566.551	5283565	104404-17-3
O-acetylhomoserine	Amino Acid	Glycine, Serine and Threonine Metabolism	31539	LC/MS Polar	100001129	1850	160.062	439389	7540-67-2	C01077
o-cresol sulfate	Xenobiotics	Benzoate Metabolism	36845	LC/MS Neg	100001806	2796	187.007	11615528
octadecadienedioate (C18:2-DC)*	Lipid	Fatty Acid, Dicarboxylate	61860	LC/MS Neg	100019982	4676	309.207
octadecanedioate (C18)	Lipid	Fatty Acid, Dicarboxylate	36754	LC/MS Neg	100001615	5043	313.238	70095	871-70-5
octadecanedioylcarnitine (C18-DC)*	Lipid	Fatty Acid Metabolism (Acyl Carnitine, Dicarboxylate)	61867	LC/MS Pos Late	100005998	1227	458.348		123233-50-1
octadecenedioate (C18:1-DC)*	Lipid	Fatty Acid, Dicarboxylate	61861	LC/MS Neg	100019978	4875	311.223
octadecenedioylcarnitine (C18:1-DC)*	Lipid	Fatty Acid Metabolism (Acyl Carnitine, Dicarboxylate)	61865	LC/MS Pos Late	100005996	1180	456.332		251981-06-3
octanoylcarnitine (C8)	Lipid	Fatty Acid Metabolism (Acyl Carnitine, Medium Chain)	33936	LC/MS Pos Late	100001247	950	288.217	123701	3671-77-0	C02838
oleate/vaccenate (18:1)	Lipid	Long Chain Monounsaturated Fatty Acid	52285	LC/MS Neg	100008930	5655	281.249
oleoyl ethanolamide	Lipid	Endocannabinoid	38102	LC/MS Neg	1137	6450	324.291	5283454	11-58-0;111-58-0
oleoyl-arachidonoyl-glycerol (18:1/20:4) [1]*	Lipid	Diacylglycerol	54960	LC/MS Pos Late	100010936	2907	660.556
oleoyl-arachidonoyl-glycerol (18:1/20:4) [2]*	Lipid	Diacylglycerol	54961	LC/MS Pos Late	100010937	2990	660.556
oleoylcarnitine (C18)	Lipid	Fatty Acid Metabolism (Acyl Carnitine, Monounsaturated)	35160	LC/MS Pos Late	100001501	1423	426.358	6441392	38677-66-6
oleoylcholine	Lipid	Fatty Acid Metabolism (Acyl Choline)	53260	LC/MS Pos Late	100009331	1449	368.352
oleoyl-linoleoyl-glycerol (18:1/18:2) [1]	Lipid	Diacylglycerol	46798	LC/MS Pos Late	100002989	3115	636.556		106292-55-1
oleoyl-linoleoyl-glycerol (18:1/18:2) [2]	Lipid	Diacylglycerol	46799	LC/MS Pos Late	100002990	3223	636.556		104346-53-4
oleoyl-oleoyl-glycerol (18:1/18:1) [1]*	Lipid	Diacylglycerol	54945	LC/MS Pos Late	100010918	3571	638.572
oleoyl-oleoyl-glycerol (18:1/18:1) [2]*	Lipid	Diacylglycerol	54946	LC/MS Pos Late	100010919	3695	638.572
ornithine	Amino Acid	Urea cycle; Arginine and Proline Metabolism	1493	LC/MS Pos Early	444	2800	133.097	6262	3184-13-2	C00077
orotate	Nucleotide	Pyrimidine Metabolism, Orotate containing	1505	LC/MS Polar	445	1638.1	155.01	967	50887-69-9	C00295
orotidine	Nucleotide	Pyrimidine Metabolism, Orotate containing	35172	LC/MS Polar	100001416	2250	287.052	92751	314-50-1
O-sulfo-L-tyrosine	Xenobiotics	Chemical	45413	LC/MS Neg	100005384	990	260.023	514186
oxalate (ethanedioate)	Cofactors and Vitamins	Ascorbate and Aldarate Metabolism	20694	LC/MS Neg	100000841	603	88.988	971	144-62-7	C00209
oxypurinol	Xenobiotics	Drug - Metabolic	41726	LC/MS Polar	100002489	1656	151.026	4644	2465-59-0	D02365
palmitate (16:0)	Lipid	Long Chain Saturated Fatty Acid	1336	LC/MS Neg	424	5618	255.233	985	57-10-3	C00249
palmitoleate (16:1n7)	Lipid	Long Chain Monounsaturated Fatty Acid	33447	LC/MS Neg	452	5475	253.217	445638	373-49-9	C08362
palmitoleoylcarnitine (C16:1)*	Lipid	Fatty Acid Metabolism (Acyl Carnitine, Monounsaturated)	53223	LC/MS Pos Late	100009406	1357	398.326	71464547
palmitoyl dihydrosphingomyelin (d18:0/16:0)*	Lipid	Dihydrosphingomyelins	52434	LC/MS Pos Late	100008954	2290	705.591	9939965
palmitoyl sphingomyelin (d18:1/16:0)	Lipid	Sphingomyelins	37506	LC/MS Pos Late	100002107	2168	703.575	9939941	6254-89-3
palmitoylcarnitine (C16)	Lipid	Fatty Acid Metabolism (Acyl Carnitine, Long Chain Saturated)	44681	LC/MS Pos Late	100000776	1425	400.342	461	6865-14-1	C02990
palmitoylcholine	Lipid	Fatty Acid Metabolism (Acyl Choline)	52944	LC/MS Pos Late	100009233	1482	342.337	151731
palmitoyl-linoleoyl-glycerol (16:0/18:2) [1]*	Lipid	Diacylglycerol	52633	LC/MS Pos Late	100009052	3080	610.541	9543695
palmitoyl-linoleoyl-glycerol (16:0/18:2) [2]*	Lipid	Diacylglycerol	52634	LC/MS Pos Late	100009055	3197	610.541
palmitoyl-oleoyl-glycerol (16:0/18:1) [2]*	Lipid	Diacylglycerol	54942	LC/MS Pos Late	100010917	3695	612.556			C13861
ceramide phosphoethanolamine (d18:1/16:0) [palmitoyl-sphingosine-phosphoethanolamine (d18:1/16:0)]	Lipid	Ceramide PEs	62984	LC/MS Pos Late	100021162	2207	661.528
pantoate	Cofactors and Vitamins	Pantothenate and CoA Metabolism	63061	LC/MS Neg	100002613	1143	147.066	439251	470-29-1	C00522
pantothenate (Vitamin B5)	Cofactors and Vitamins	Pantothenate and CoA Metabolism	1508	LC/MS Neg	1024	1498.7	218.103	6613	137-08-6	C00864
paraxanthine	Xenobiotics	Xanthine Metabolism	18254	LC/MS Neg	100000453	2279	179.057	4687	611-59-6	C13747
paroxetine	Xenobiotics	Drug - Psychoactive	40461	LC/MS Pos Late	100003442	963	330.15	43815	110429-49-8	D02362,C07415
p-cresol glucuronide*	Amino Acid	Tyrosine Metabolism	48841	LC/MS Neg	100006191	2420	283.082	154035	17680-99-8
p-cresol sulfate	Xenobiotics	Benzoate Metabolism	36103	LC/MS Neg	100001315	2890	187.007	4615423	3233-57-7
pelargonate (9:0)	Lipid	Medium Chain Fatty Acid	12035	LC/MS Neg	437	4798	157.123	8158	112-05-0	C01601
pentadecanoate (15:0)	Lipid	Long Chain Saturated Fatty Acid	1361	LC/MS Neg	980	5521	241.217	13849	1002-84-2;10002-84-2	C16537
pentose acid*	Partially Characterized Molecules	Partially Characterized Molecules	63264	LC/MS Polar	100021467	2180	165.04
perfluorooctanesulfonate (PFOS)	Xenobiotics	Chemical	57564	LC/MS Neg	100010955	5233	498.93	74483	1763-23-1	C18142
perfluorooctanoate (PFOA)	Xenobiotics	Chemical	62071	LC/MS Neg	100020208	5130	412.966	9554
phenol sulfate	Amino Acid	Tyrosine Metabolism	32553	LC/MS Neg	100001510	2156	172.991	74426	937-34-8	C02180
phenylacetate	Amino Acid	Phenylalanine Metabolism	57745	LC/MS Neg	100000011	2150	91.0554	999	103-82-2	C07086
phenylacetylcarnitine	Peptide	Acetylated Peptides	48425	LC/MS Pos Early	100006108	3092	280.154	101724840	287108-21-8
phenylacetylglutamate	Peptide	Acetylated Peptides	52925	LC/MS Neg	100009045	1630	264.088	11579826
phenylacetylglutamine	Peptide	Acetylated Peptides	35126	LC/MS Neg	100001417	2330	263.104	92258	28047-15-6	C04148
phenylacetylglycine	Peptide	Acetylated Peptides	33945	LC/MS Neg	100001275	2375	192.067	68144	500-98-1	C05598
phenylalanine	Amino Acid	Phenylalanine Metabolism	64	LC/MS Pos Early	460	2878	166.086	6140	63-91-2	C00079
phenylalanylglycine	Peptide	Dipeptide	41370	LC/MS Pos Early	100003588	2898	223.108	98207	721-90-4
phenyllactate (PLA)	Amino Acid	Phenylalanine Metabolism	22130	LC/MS Polar	100000774	908	165.056	3848	828-01-3	C05607
phenylpyruvate	Amino Acid	Phenylalanine Metabolism	566	LC/MS Neg	241	2515	163.04	997	156-06-9	C00166
phosphate	Energy	Oxidative Phosphorylation	42109	LC/MS Pos Early	461	576	98.9842	1061	7664-38-2	C00009
phosphoethanolamine (PE)	Lipid	Phospholipid Metabolism	1600	LC/MS Pos Early	1026	700	142.026	1015	1071-23-4	C00346
phytanate	Xenobiotics	Food Component/Plant	598	LC/MS Neg	466	5908	311.296	26840	14721-66-5	C01607
picolinate	Amino Acid	Tryptophan Metabolism	1512	LC/MS Pos Early	1022	910	124.039	1018	98-98-6	C10164
picolinoylglycine	Lipid	Fatty Acid Metabolism (Acyl Glycine)	63057	LC/MS Neg	100021198	1867	179.046	11788622	5616-29-5
pimeloylcarnitine/3-methyladipoylcarnitine (C7-DC)	Lipid	Fatty Acid Metabolism (Acyl Carnitine, Dicarboxylate)	53224	LC/MS Pos Early	100009407	2773	304.175
pipecolate	Amino Acid	Lysine Metabolism	1444	LC/MS Neg	1025	1050	128.072	849	4043-87-2	C00408
piperine	Xenobiotics	Food Component/Plant	33935	LC/MS Pos Late	100001267	1168	286.144	638024	94-62-2	C03882
pregnanediol-3-glucuronide	Lipid	Progestin Steroids	40708	LC/MS Neg	100003470	5145	495.296	123796	1852-49-9
pregnen-diol disulfate*	Lipid	Pregnenolone Steroids	32562	LC/MS Neg	100001993	3868	238.077
pregnenediol sulfate (C21H34O5S)*	Lipid	Pregnenolone Steroids	32619	LC/MS Neg	100002067	5000	397.205		1247-64-9
pregnenetriol disulfate*	Lipid	Pregnenolone Steroids	62921	LC/MS Neg	100021104	3504	246.075
pregnenetriol sulfate*	Lipid	Pregnenolone Steroids	62922	LC/MS Neg	100021103	4749	413.2
pregnenolone sulfate	Lipid	Pregnenolone Steroids	38170	LC/MS Neg	100002129	5100	395.19	105074	1247-64-9
probenecid	Xenobiotics	Drug - Metabolic	47119	LC/MS Neg	100005735	4198	284.096	4911	57-66-9	D00475
prolylhydroxyproline	Amino Acid	Urea cycle; Arginine and Proline Metabolism	35127	LC/MS Pos Early	100001167	2128	229.118	11673055	18684-24-7
proline	Amino Acid	Urea cycle; Arginine and Proline Metabolism	1898	LC/MS Pos Early	480	1603	116.071	145742	147-85-3	C00148
prolylglycine	Peptide	Dipeptide	40703	LC/MS Pos Early	100003674	2136	173.092	6426709	2578-57-6
propionylcarnitine (C3)	Lipid	Fatty Acid Metabolism (also BCAA Metabolism)	32452	LC/MS Pos Early	100001162	2590	218.139	107738	17298-37-2	C03017
propionylglycine (C3)	Lipid	Fatty Acid Metabolism (also BCAA Metabolism)	31932	LC/MS Polar	100001150	1502.5	130.051	98681	21709-90-0
propyl 4-hydroxybenzoate sulfate	Xenobiotics	Benzoate Metabolism	48460	LC/MS Neg	100006264	3971	259.028		162338-10-5
pseudoephedrine	Xenobiotics	Drug - Respiratory	39586	LC/MS Pos Early	100002738	3041	166.123	7028	90-82-4	C02765
pseudouridine	Nucleotide	Pyrimidine Metabolism, Uracil containing	33442	LC/MS Neg	821	1100	243.062	15047	1445-07-4	C02067
pyridoxal	Cofactors and Vitamins	Vitamin B6 Metabolism	1651	LC/MS Pos Early	491	2343	168.066	1050	65-22-5	C00250
pyridoxate	Cofactors and Vitamins	Vitamin B6 Metabolism	31555	LC/MS Neg	100001121	2185	182.046	6723	82-82-6	C00847
pyroglutamine*	Amino Acid	Glutamate Metabolism	46225	LC/MS Polar	100001540	3250	127.051	134508	2353-44-8
pyrraline	Xenobiotics	Food Component/Plant	48428	LC/MS Pos Early	100001767	2750	255.134	122228	74509-14-1
pyruvate	Carbohydrate	Glycolysis, Gluconeogenesis, and Pyruvate Metabolism	48990	LC/MS Polar	823	1083	87.0088	1060	127-17-3	C00022
quinate	Xenobiotics	Food Component/Plant	18335	LC/MS Polar	100000442	2432.9	191.056	6508	77-95-2	C00296
quinolinate	Cofactors and Vitamins	Nicotinate and Nicotinamide Metabolism	1899	LC/MS Pos Early	182	845	168.029	1066	89-00-9	C03722
ranitidine	Xenobiotics	Drug - Gastrointestinal	38595	LC/MS Pos Early	100002735	2910	315.149	3001055	66357-59-3	D00422
ranitidine N-oxide*	Xenobiotics	Drug - Gastrointestinal	62485	LC/MS Pos Early	100020810	2926	331.143	3033888
retinal	Cofactors and Vitamins	Vitamin A Metabolism	40807	LC/MS Pos Late	100004088	1666	285.221	638015		C00376
retinol (Vitamin A)	Cofactors and Vitamins	Vitamin A Metabolism	1806	LC/MS Pos Late	498	1636	269.226	445354	68-26-8	C00473
ribitol	Carbohydrate	Pentose Metabolism	15772	LC/MS Polar	100000406	1789.6	151.061	6912	488-81-3	C00474
riboflavin (Vitamin B2)	Cofactors and Vitamins	Riboflavin Metabolism	1827	LC/MS Neg	500	3160	255.089	493570	83-88-5	C00255
ribonate (ribonolactone)	Carbohydrate	Pentose Metabolism	27731	LC/MS Polar	100001007	2425	165.04	5460677	5336-08-03	C01685
ribulonate/xylulonate/lyxonate*	Carbohydrate	Pentose Metabolism	61858	LC/MS Polar	100019968	2350	165.04
S-1-pyrroline-5-carboxylate	Amino Acid	Glutamate Metabolism	42370	LC/MS Pos Early	35	1528	114.055	1196	2906-39-0	C04322
saccharin	Xenobiotics	Food Component/Plant	21151	LC/MS Neg	100000870	2000	181.992	5143	81-07-2	D01085
S-adenosylhomocysteine (SAH)	Amino Acid	Methionine, Cysteine, SAM and Taurine Metabolism	42382	LC/MS Neg	197	1832.4	383.114	439155	979-92-0	C00021
salicylate	Xenobiotics	Drug - Topical Agents	1515	LC/MS Polar	501	802	137.024	338	69-72-7	C00805
salicylic acid acyl-beta-D-glucuronide	Xenobiotics	Drug - Topical Agents	63171	LC/MS Polar	100021086	1396	313.057	168876	29315-53-5
salicyluric glucuronide*	Xenobiotics	Drug - Analgesics, Anesthetics	33384	LC/MS Neg	100001332	1463	370.078
S-allylcysteine	Xenobiotics	Food Component/Plant	43239	LC/MS Pos Early	100004509	2690	162.058	98280	21593-77-1
sarcosine	Amino Acid	Glycine, Serine and Threonine Metabolism	1516	LC/MS Pos Early	1023	1280	90.055	1088	107-97-1	C00213
sebacate (C10-DC)	Lipid	Fatty Acid, Dicarboxylate	32398	LC/MS Neg	100001211	1788	201.113	5192	111-20-6	C08277
serine	Amino Acid	Glycine, Serine and Threonine Metabolism	1648	LC/MS Pos Early	503	1239	106.05	5951	56-45-1	C00065
serotonin	Amino Acid	Tryptophan Metabolism	2342	LC/MS Pos Early	504	2550	177.102	5202	153-98-0	C00780
sertraline	Xenobiotics	Drug - Psychoactive	39757	LC/MS Pos Late	100002804	1070	306.081	68617	79559-97-0	C07246
S-methylcysteine	Amino Acid	Methionine, Cysteine, SAM and Taurine Metabolism	39592	LC/MS Neg	100002749	880	134.028	24417	1187-84-4
S-methylcysteine sulfoxide	Amino Acid	Methionine, Cysteine, SAM and Taurine Metabolism	43378	LC/MS Pos Early	100002927	900	152.038	82142	6853-87-8
S-methylmethionine	Amino Acid	Methionine, Cysteine, SAM and Taurine Metabolism	38127	LC/MS Pos Early	100002183	2555	164.074	458	3493-12-07	C05319
spermidine	Amino Acid	Polyamine Metabolism	485	LC/MS Pos Early	50	3355	146.165	1102	124-20-9	C00315
sphingadienine	Lipid	Sphingolipid Synthesis	57426	LC/MS Pos Late	100015643	1350	298.274	6449795	25696-03-1
sphinganine	Lipid	Sphingolipid Synthesis	17769	LC/MS Pos Late	313	1413	302.305	3126	3102-56-5	C00836
sphinganine-1-phosphate	Lipid	Sphingolipid Synthesis	52605	LC/MS Pos Late	100001876	1431	382.272	520	19794-97-9
sphingomyelin (d17:1/14:0, d16:1/15:0)*	Lipid	Sphingomyelins	62152	LC/MS Pos Late	100020276	1950	661.528
sphingomyelin (d17:1/16:0, d18:1/15:0, d16:1/17:0)*	Lipid	Sphingomyelins	52433	LC/MS Pos Late	100006314	2082	689.559		121999-58-4
sphingomyelin (d17:2/16:0, d18:2/15:0)*	Lipid	Sphingomyelins	57483	LC/MS Pos Late	100015793	1837	687.544
sphingomyelin (d18:0/18:0, d19:0/17:0)*	Lipid	Dihydrosphingomyelins	57473	LC/MS Pos Late	100009027	2362	733.622
sphingomyelin (d18:0/20:0, d16:0/22:0)*	Lipid	Dihydrosphingomyelins	57476	LC/MS Pos Late	100015786	2600	761.653
sphingomyelin (d18:1/14:0, d16:1/16:0)*	Lipid	Sphingomyelins	42463	LC/MS Pos Late	100004328	1998	675.544	11433862
sphingomyelin (d18:1/17:0, d17:1/18:0, d19:1/16:0)	Lipid	Sphingomyelins	52615	LC/MS Pos Late	100008920	2312	717.591		121999-64-2
sphingomyelin (d18:1/18:1, d18:2/18:0)	Lipid	Sphingomyelins	37529	LC/MS Pos Late	100002106	2167	729.591	6443882	108392-10-5
sphingomyelin (d18:1/19:0, d19:1/18:0)*	Lipid	Sphingomyelins	57475	LC/MS Pos Late	100015787	2330	745.622
sphingomyelin (d18:1/20:0, d16:1/22:0)*	Lipid	Sphingomyelins	48490	LC/MS Pos Late	100006290	2685	759.638
sphingomyelin (d18:1/20:1, d18:2/20:0)*	Lipid	Sphingomyelins	48491	LC/MS Pos Late	100006292	2383	757.622		222403-67-0
sphingomyelin (d18:1/20:2, d18:2/20:1, d16:1/22:2)*	Lipid	Sphingomyelins	57481	LC/MS Pos Late	100006293	2039	755.606
sphingomyelin (d18:1/21:0, d17:1/22:0, d16:1/23:0)*	Lipid	Sphingomyelins	52495	LC/MS Pos Late	100009025	2793	773.653
sphingomyelin (d18:1/22:1, d18:2/22:0, d16:1/24:1)*	Lipid	Sphingomyelins	48493	LC/MS Pos Late	100006295	2666	785.653
sphingomyelin (d18:1/22:2, d18:2/22:1, d16:1/24:2)*	Lipid	Sphingomyelins	57477	LC/MS Pos Late	100006296	2209	783.637
sphingomyelin (d18:1/24:1, d18:2/24:0)*	Lipid	Sphingomyelins	47153	LC/MS Pos Late	100005986	3033	813.684		94359-13-4
sphingomyelin (d18:1/25:0, d19:0/24:1, d20:1/23:0, d19:1/24:0)*	Lipid	Sphingomyelins	57478	LC/MS Pos Late	100015792	3500	829.716
sphingomyelin (d18:2/14:0, d18:1/14:1)*	Lipid	Sphingomyelins	47154	LC/MS Pos Late	100005985	1860	673.528
sphingomyelin (d18:2/16:0, d18:1/16:1)*	Lipid	Sphingomyelins	42459	LC/MS Pos Late	100004329	2002	701.559
sphingomyelin (d18:2/18:1)*	Lipid	Sphingomyelins	57474	LC/MS Pos Late	100015788	1904	727.575
sphingomyelin (d18:2/21:0, d16:2/23:0)*	Lipid	Sphingomyelins	57480	LC/MS Pos Late	100015790	2330	771.637
sphingomyelin (d18:2/23:0, d18:1/23:1, d17:1/24:1)*	Lipid	Sphingomyelins	52435	LC/MS Pos Late	100008956	2845	799.669
sphingomyelin (d18:2/23:1)*	Lipid	Sphingomyelins	57482	LC/MS Pos Late	100015791	2315	797.653
sphingomyelin (d18:2/24:1, d18:1/24:2)*	Lipid	Sphingomyelins	52437	LC/MS Pos Late	100008957	2635	811.669
sphingomyelin (d18:2/24:2)*	Lipid	Sphingomyelins	57479	LC/MS Pos Late	100015789	2215	809.653
sphingosine	Lipid	Sphingosines	17747	LC/MS Pos Late	297	1393	300.29	5353955	123-78-4	C00319
sphingosine 1-phosphate	Lipid	Sphingosines	34445	LC/MS Pos Late	100000626	1375	380.256	5283560	26993-30-6	C06124
stachydrine	Xenobiotics	Food Component/Plant	34384	LC/MS Pos Early	100001296	1440	144.102	115244	4136-37-2	C10172
stearate (18:0)	Lipid	Long Chain Saturated Fatty Acid	1358	LC/MS Neg	439	5872	283.264	5281	57-11-4	C01530
stearidonate (18:4n3)	Lipid	Long Chain Polyunsaturated Fatty Acid (n3 and n6)	33969	LC/MS Neg	100001229	5395	275.202	5312508	111174-40-4	C16300
stearoyl sphingomyelin (d18:1/18:0)	Lipid	Sphingomyelins	19503	LC/MS Pos Late	1538	2400	731.606	6453725	85187-10-6;85187-10-6	C00550
stearoyl-arachidonoyl-glycerol (18:0/20:4) [1]*	Lipid	Diacylglycerol	57450	LC/MS Pos Late	100010949	3404	662.572
stearoylcarnitine (C18)	Lipid	Fatty Acid Metabolism (Acyl Carnitine, Long Chain Saturated)	34409	LC/MS Pos Late	100001391	1485	428.373	6426855	18822-91-8
stearoylcholine*	Lipid	Fatty Acid Metabolism (Acyl Choline)	57464	LC/MS Pos Late	100015759	1520	370.368
suberate (C8-DC)	Lipid	Fatty Acid, Dicarboxylate	15730	LC/MS Polar	100000016	2577.6	173.082	10457	505-48-6	C08278
succinate	Energy	TCA Cycle	1437	LC/MS Polar	252	3149	117.019	1110	110-15-6	C00042
succinimide	Xenobiotics	Chemical	41888	LC/MS Polar	100003696	2155	116.035	11439	123-56-8	C07273
succinylcarnitine (C4)	Energy	TCA Cycle	37058	LC/MS Pos Early	100001948	2291	262.129	71464481	256928-74-2
sucrose	Carbohydrate	Disaccharides and Oligosaccharides	1519	LC/MS Neg	935	865	341.109	5988	57-50-1	C00089
sulfate of piperine metabolite C16H19NO3 (2)*	Xenobiotics	Food Component/Plant	62295	LC/MS Neg	100020496	4112	352.086
sulfate of piperine metabolite C16H19NO3 (3)*	Xenobiotics	Food Component/Plant	62296	LC/MS Neg	100020497	4200	352.086
sulfate of piperine metabolite C18H21NO3 (1)*	Xenobiotics	Food Component/Plant	62297	LC/MS Neg	100020502	4481	378.102
sulfate of piperine metabolite C18H21NO3 (3)*	Xenobiotics	Food Component/Plant	62299	LC/MS Neg	100020504	4630	378.102
sulfate*	Xenobiotics	Chemical	46960	LC/MS Neg	100002528	616	96.9601	1118	14808-79-8	C00059
tartarate	Xenobiotics	Food Component/Plant	15336	LC/MS Neg	100000295	615.3	149.009	444305	87-69-4;6106-24-7	C00898
tartronate (hydroxymalonate)	Xenobiotics	Food Component/Plant	20693	LC/MS Neg	100000840	610	118.999	45	80-69-3	C02287
taurine	Amino Acid	Methionine, Cysteine, SAM and Taurine Metabolism	2125	LC/MS Pos Early	512	660	126.022	1123	107-35-7	C00245
tauro-beta-muricholate	Lipid	Primary Bile Acid Metabolism	33983	LC/MS Neg	100001250	4774	514.284	168408	25696-60-0
taurochenodeoxycholate	Lipid	Primary Bile Acid Metabolism	18494	LC/MS Neg	1629	5250	498.289	387316	6009-98-9	C05465
taurochenodeoxycholic acid 3-sulfate	Lipid	Secondary Bile Acid Metabolism	62890	LC/MS Neg	100021093	4809	288.62
taurocholate	Lipid	Primary Bile Acid Metabolism	18497	LC/MS Neg	1648	5150	514.284	6675	145-42-6	C05122
taurocholenate sulfate*	Lipid	Secondary Bile Acid Metabolism	32807	LC/MS Neg	100001990	4750	279.614
taurodeoxycholate	Lipid	Secondary Bile Acid Metabolism	12261	LC/MS Neg	1668	5257.4	498.289	2733768	207737-97-1	C05463
taurodeoxycholic acid 3-sulfate	Lipid	Secondary Bile Acid Metabolism	62889	LC/MS Neg	100006644	4850	288.62
taurolithocholate 3-sulfate	Lipid	Secondary Bile Acid Metabolism	36850	LC/MS Neg	100001658	5027	280.622	440071	64936-83-0	C03642
tetradecadienedioate (C14:2-DC)*	Lipid	Fatty Acid, Dicarboxylate	62918	LC/MS Neg	100021100	3148	253.145
tetradecadienoate (14:2)*	Lipid	Long Chain Polyunsaturated Fatty Acid (n3 and n6)	62850	LC/MS Neg	100020343	5292	223.17	5312409	39039-37-7
tetradecanedioate (C14)	Lipid	Fatty Acid, Dicarboxylate	35669	LC/MS Neg	100001613	3985	257.176	13185	821-38-5
theanine	Xenobiotics	Food Component/Plant	22206	LC/MS Pos Early	100000784	2180	175.108	439378	3081-61-6	C01047
theobromine	Xenobiotics	Xanthine Metabolism	18392	LC/MS Pos Early	100000445	1600	181.072	5429	83-67-0	C07480
theophylline	Xenobiotics	Xanthine Metabolism	18394	LC/MS Neg	100000437	2356.9	179.057	2153	58-55-9	C07130
thioproline	Xenobiotics	Chemical	53231	LC/MS Pos Early	100009232	1250	134.027	93176	34592-47-4
threonate	Cofactors and Vitamins	Ascorbate and Aldarate Metabolism	27738	LC/MS Polar	100001022	2384	135.03	151152	70753-61-6	C01620
threonine	Amino Acid	Glycine, Serine and Threonine Metabolism	1284	LC/MS Pos Early	564	1514	120.066	6288	72-19-5	C00188
threonylphenylalanine	Peptide	Dipeptide	31530	LC/MS Pos Early	100001125	3077	267.134	4099799	16875-27-7
thymol sulfate	Xenobiotics	Food Component/Plant	36095	LC/MS Neg	100001757	4410	229.054		89-83-8	C09908
thyroxine	Amino Acid	Tyrosine Metabolism	2761	LC/MS Neg	1094	4808	775.679	5819	51-48-9	C01829
tigloylglycine	Amino Acid	Leucine, Isoleucine and Valine Metabolism	1598	LC/MS Pos Early	1161	1926	158.081	6441567	35842-45-6
tiglyl carnitine (C5)	Amino Acid	Leucine, Isoleucine and Valine Metabolism	35428	LC/MS Pos Early	100001597	2962	244.154	22833596	64191-86-2
hydroxyproline	Amino Acid	Urea cycle; Arginine and Proline Metabolism	32306	LC/MS Pos Early	1001	1064	132.066	5810	51-35-4	C01157
trans-urocanate	Amino Acid	Histidine Metabolism	607	LC/MS Polar	537	1882.5	137.036	736715	104-98-3	C00785
trazadone	Xenobiotics	Drug - Psychoactive	57691	LC/MS Pos Early	100015783	3498	372.159	5533	19794-93-5	C07156,D08626
triamterene	Xenobiotics	Drug - Cardiovascular	42593	LC/MS Pos Early	100003968	3164	254.115	5546	396-01-0	D00386
triclosan sulfate	Xenobiotics	Bacterial/Fungal	62732	LC/MS Neg	100020610	5118	366.901
tricosanoyl sphingomyelin (d18:1/23:0)*	Lipid	Sphingomyelins	52436	LC/MS Pos Late	100008955	3200	801.684
tridecenedioate (C13:1-DC)*	Lipid	Fatty Acid, Dicarboxylate	62919	LC/MS Neg	100002199	3051	241.145
trigonelline (N'-methylnicotinate)	Cofactors and Vitamins	Nicotinate and Nicotinamide Metabolism	32401	LC/MS Pos Early	100001092	1388	138.055	5570	535-83-1	C01004
trimethylamine N-oxide	Lipid	Phospholipid Metabolism	40406	LC/MS Pos Early	100003397	2100	76.0757	1145	1184-78-7	C01104
tryptophan	Amino Acid	Tryptophan Metabolism	54	LC/MS Neg	565	2291	203.083	6305	73-22-3	C00078
tryptophan betaine	Amino Acid	Tryptophan Metabolism	37097	LC/MS Pos Early	100001743	2673	247.144	442106	20671-76-5	C09213
tyramine O-sulfate	Amino Acid	Tyrosine Metabolism	48408	LC/MS Neg	100006092	1565	216.034	153005	30223-92-8
tyrosine	Amino Acid	Tyrosine Metabolism	1299	LC/MS Neg	815	1322	180.067	6057	60-18-4	C00082
umbelliferone sulfate	Xenobiotics	Food Component/Plant	48674	LC/MS Neg	100006282	2440	240.981	129659	69526-88-1
urate	Nucleotide	Purine Metabolism, (Hypo)Xanthine/Inosine containing	1604	LC/MS Neg	1134	757.1	167.021	1175	69-93-2;120K5305	C00366
urea	Amino Acid	Urea cycle; Arginine and Proline Metabolism	1670	LC/MS Pos Early	533	700	121.072	1176	57-13-6	C00086
uridine	Nucleotide	Pyrimidine Metabolism, Uracil containing	606	LC/MS Neg	535	1457.6	243.062	6029	58-96-8	C00299
ursodeoxycholate	Lipid	Secondary Bile Acid Metabolism	1605	LC/MS Neg	1135	5055	391.285	31401	128-13-2	C07880
valerate (5:0)	Lipid	Short Chain Fatty Acid	33443	LC/MS Neg	1136	1718	101.061	7991	109-52-4	C00803
valine	Amino Acid	Leucine, Isoleucine and Valine Metabolism	1649	LC/MS Neg	566	909.4	116.072	6287	72-18-4	C00183
valsartan	Xenobiotics	Drug - Cardiovascular	48566	LC/MS Neg	100006232	4228	434.22	5650	137862-53-4
valylglycine	Peptide	Dipeptide	40475	LC/MS Pos Early	100003641	2444	175.108	136487	686-43-1
valylleucine	Peptide	Dipeptide	39994	LC/MS Pos Early	100003210	3138	231.17	352039	22906-55-4
vanillactate	Amino Acid	Tyrosine Metabolism	54910	LC/MS Neg	100006129	1625	211.061	160637	2475-56-1
vanillic alcohol sulfate	Amino Acid	Tyrosine Metabolism	48733	LC/MS Neg	100006125	1808	233.013		754920-02-0
vanillylmandelate (VMA)	Amino Acid	Tyrosine Metabolism	1567	LC/MS Neg	1111	941	197.046	1245	55-10-7	C05584
verapamil	Xenobiotics	Drug - Cardiovascular	42990	LC/MS Pos Late	100004028	945	455.29	2520	152-11-4	D02356
warfarin	Xenobiotics	Drug - Cardiovascular	43335	LC/MS Neg	100004175	3790	307.098		5543-57-7	C01541
xanthine	Nucleotide	Purine Metabolism, (Hypo)Xanthine/Inosine containing	3147	LC/MS Polar	1004	2023	151.026	1188	69-89-6	C00385
xanthurenate	Amino Acid	Tryptophan Metabolism	15679	LC/MS Pos Early	100000015	2236	206.045	5699	59-007	C02470
ximenoylcarnitine (C26:1)*	Lipid	Fatty Acid Metabolism (Acyl Carnitine, Monounsaturated)	57517	LC/MS Pos Late	100015836	1607	538.483
xylose	Carbohydrate	Pentose Metabolism	15581	LC/MS Polar	826	1727	195.051	135191	609-06-3	C00181
